# Supplementary material for: Finding and analysing the minimum set of driver nodes required to control multilayer networks
Source: Sci Rep. 2019 Jan 24;9:576. doi: 10.1038/s41598-018-37046-z (PMC6345816; doi:10.1038/s41598-018-37046-z)
Supplement: Supplementary file 2 — Data For Table S1 [file 41598_2018_37046_MOESM2_ESM.xls]

## Sheet: Sheet0
#Node #MDS	Plantcyc - Main component	ahypochondriacuscyc		alyratacyc		aracyc		boleracea_capitatacyc		boleracea_oleraceacyc		brapa_fpsccyc		bstrictacyc		carietinum_icc4958cyc		carrotcyc		cassavacyc		castorbeancyc		cgrandifloracyc		chinesecabbagecyc		clementinecyc		cocoacyc		commonbeancyc		croseuscyc		crubellacyc		csativa_pkcyc		cucumbercyc		egrandiscyc		esalsugineumcyc		flaxcyc		fvesca_vescacyc
1711	Amaranthus hypochondriacus (ahypochondriacuscyc)			Overlap : |v|	1547	Overlap : |v|	1572	Overlap : |v|	1493	Overlap : |v|	1554	Overlap : |v|	1546	Overlap : |v|	1541	Overlap : |v|	1593	Overlap : |v|	1573	Overlap : |v|	1618	Overlap : |v|	1625	Overlap : |v|	1539	Overlap : |v|	1548	Overlap : |v|	1600	Overlap : |v|	1610	Overlap : |v|	1621	Overlap : |v|	1617	Overlap : |v|	1533	Overlap : |v|	1594	Overlap : |v|	1560	Overlap : |v|	1604	Overlap : |v|	1544	Overlap : |v|	1627	Overlap : |v|	1579
265				MDSM	239	MDSM	248	MDSM	235	MDSM	240	MDSM	242	MDSM	240	MDSM	255	MDSM	256	MDSM	258	MDSM	258	MDSM	244	MDSM	242	MDSM	256	MDSM	255	MDSM	258	MDSM	253	MDSM	240	MDSM	253	MDSM	244	MDSM	255	MDSM	243	MDSM	255	MDSM	252
				MDSI	161	MDSI	151	MDSI	150	MDSI	160	MDSI	161	MDSI	164	MDSI	155	MDSI	162	MDSI	154	MDSI	161	MDSI	165	MDSI	164	MDSI	154	MDSI	169	MDSI	176	MDSI	166	MDSI	163	MDSI	167	MDSI	174	MDSI	172	MDSI	164	MDSI	167	MDSI	148
1862	Arabidopsis lyrata (alyratacyc)	Network Size	2026			Overlap : |v|	1830	Overlap : |v|	1723	Overlap : |v|	1799	Overlap : |v|	1798	Overlap : |v|	1800	Overlap : |v|	1590	Overlap : |v|	1608	Overlap : |v|	1648	Overlap : |v|	1671	Overlap : |v|	1784	Overlap : |v|	1790	Overlap : |v|	1629	Overlap : |v|	1647	Overlap : |v|	1605	Overlap : |v|	1652	Overlap : |v|	1795	Overlap : |v|	1611	Overlap : |v|	1578	Overlap : |v|	1628	Overlap : |v|	1787	Overlap : |v|	1668	Overlap : |v|	1592
277		Computational Time				MDSM	279	MDSM	259	MDSM	267	MDSM	273	MDSM	272	MDSM	248	MDSM	255	MDSM	259	MDSM	264	MDSM	272	MDSM	268	MDSM	259	MDSM	259	MDSM	251	MDSM	258	MDSM	274	MDSM	247	MDSM	247	MDSM	255	MDSM	269	MDSM	254	MDSM	250
		10651	ms			MDSI	169	MDSI	173	MDSI	190	MDSI	176	MDSI	182	MDSI	145	MDSI	159	MDSI	160	MDSI	150	MDSI	185	MDSI	195	MDSI	150	MDSI	158	MDSI	145	MDSI	164	MDSI	179	MDSI	162	MDSI	150	MDSI	164	MDSI	177	MDSI	152	MDSI	151
2014	Arabidopsis thaliana col (aracyc)	Network Size	2153	Network Size	2046			Overlap : |v|	1728	Overlap : |v|	1813	Overlap : |v|	1792	Overlap : |v|	1796	Overlap : |v|	1608	Overlap : |v|	1620	Overlap : |v|	1665	Overlap : |v|	1702	Overlap : |v|	1775	Overlap : |v|	1795	Overlap : |v|	1629	Overlap : |v|	1660	Overlap : |v|	1634	Overlap : |v|	1683	Overlap : |v|	1780	Overlap : |v|	1629	Overlap : |v|	1587	Overlap : |v|	1634	Overlap : |v|	1788	Overlap : |v|	1699	Overlap : |v|	1602
300		Computational Time		Computational Time				MDSM	262	MDSM	277	MDSM	275	MDSM	278	MDSM	252	MDSM	260	MDSM	261	MDSM	269	MDSM	274	MDSM	274	MDSM	258	MDSM	258	MDSM	259	MDSM	266	MDSM	275	MDSM	251	MDSM	249	MDSM	256	MDSM	275	MDSM	260	MDSM	249
		11336.6	ms	4819.97	ms			MDSI	166	MDSI	158	MDSI	159	MDSI	167	MDSI	139	MDSI	144	MDSI	148	MDSI	145	MDSI	159	MDSI	173	MDSI	148	MDSI	143	MDSI	153	MDSI	141	MDSI	169	MDSI	141	MDSI	154	MDSI	140	MDSI	166	MDSI	144	MDSI	151
1792	Brassica oleracea var. capitata (boleracea_capitatacyc)	Network Size	2010	Network Size	1931	Network Size	2078			Overlap : |v|	1764	Overlap : |v|	1742	Overlap : |v|	1705	Overlap : |v|	1537	Overlap : |v|	1557	Overlap : |v|	1596	Overlap : |v|	1603	Overlap : |v|	1701	Overlap : |v|	1738	Overlap : |v|	1581	Overlap : |v|	1582	Overlap : |v|	1553	Overlap : |v|	1600	Overlap : |v|	1704	Overlap : |v|	1556	Overlap : |v|	1531	Overlap : |v|	1557	Overlap : |v|	1713	Overlap : |v|	1621	Overlap : |v|	1535
275		Computational Time		Computational Time		Computational Time				MDSM	266	MDSM	266	MDSM	258	MDSM	239	MDSM	248	MDSM	253	MDSM	255	MDSM	257	MDSM	264	MDSM	250	MDSM	251	MDSM	246	MDSM	255	MDSM	256	MDSM	243	MDSM	243	MDSM	248	MDSM	260	MDSM	254	MDSM	239
		3566.53	ms	1286.85	ms	1494.22	ms			MDSI	194	MDSI	201	MDSI	170	MDSI	145	MDSI	145	MDSI	149	MDSI	148	MDSI	179	MDSI	186	MDSI	163	MDSI	157	MDSI	149	MDSI	164	MDSI	167	MDSI	149	MDSI	171	MDSI	152	MDSI	165	MDSI	155	MDSI	141
1918	Brassica oleracea var. oleracea (boleracea_oleraceacyc)	Network Size	2075	Network Size	1981	Network Size	2119	Network Size	1946			Overlap : |v|	1811	Overlap : |v|	1776	Overlap : |v|	1619	Overlap : |v|	1615	Overlap : |v|	1666	Overlap : |v|	1697	Overlap : |v|	1775	Overlap : |v|	1813	Overlap : |v|	1636	Overlap : |v|	1653	Overlap : |v|	1627	Overlap : |v|	1679	Overlap : |v|	1779	Overlap : |v|	1616	Overlap : |v|	1589	Overlap : |v|	1627	Overlap : |v|	1778	Overlap : |v|	1690	Overlap : |v|	1603
289		Computational Time		Computational Time		Computational Time		Computational Time				MDSM	274	MDSM	266	MDSM	254	MDSM	255	MDSM	261	MDSM	272	MDSM	269	MDSM	271	MDSM	256	MDSM	260	MDSM	257	MDSM	264	MDSM	267	MDSM	250	MDSM	251	MDSM	255	MDSM	268	MDSM	265	MDSM	248
		3395.03	ms	2167.71	ms	2370.19	ms	1906.51	ms			MDSI	189	MDSI	189	MDSI	140	MDSI	153	MDSI	164	MDSI	173	MDSI	174	MDSI	197	MDSI	158	MDSI	164	MDSI	158	MDSI	159	MDSI	183	MDSI	158	MDSI	145	MDSI	155	MDSI	182	MDSI	143	MDSI	162
1848	Brassica rapa FPsc (brapa_fpsccyc)	Network Size	2013	Network Size	1912	Network Size	2070	Network Size	1898	Network Size	1955			Overlap : |v|	1780	Overlap : |v|	1591	Overlap : |v|	1597	Overlap : |v|	1646	Overlap : |v|	1656	Overlap : |v|	1774	Overlap : |v|	1812	Overlap : |v|	1625	Overlap : |v|	1633	Overlap : |v|	1599	Overlap : |v|	1650	Overlap : |v|	1772	Overlap : |v|	1600	Overlap : |v|	1576	Overlap : |v|	1618	Overlap : |v|	1775	Overlap : |v|	1669	Overlap : |v|	1587
279		Computational Time		Computational Time		Computational Time		Computational Time		Computational Time				MDSM	271	MDSM	250	MDSM	256	MDSM	258	MDSM	267	MDSM	271	MDSM	274	MDSM	256	MDSM	257	MDSM	255	MDSM	260	MDSM	269	MDSM	247	MDSM	248	MDSM	257	MDSM	269	MDSM	261	MDSM	248
		5126.87	ms	3421.82	ms	2380.28	ms	2458.45	ms	6782.05	ms			MDSI	172	MDSI	144	MDSI	149	MDSI	154	MDSI	152	MDSI	188	MDSI	192	MDSI	156	MDSI	161	MDSI	158	MDSI	170	MDSI	181	MDSI	143	MDSI	159	MDSI	164	MDSI	164	MDSI	150	MDSI	156
1827	Boechera stricta (bstrictacyc)	Network Size	1997	Network Size	1889	Network Size	2045	Network Size	1914	Network Size	1969	Network Size	1895			Overlap : |v|	1584	Overlap : |v|	1593	Overlap : |v|	1645	Overlap : |v|	1653	Overlap : |v|	1778	Overlap : |v|	1778	Overlap : |v|	1618	Overlap : |v|	1631	Overlap : |v|	1599	Overlap : |v|	1635	Overlap : |v|	1783	Overlap : |v|	1589	Overlap : |v|	1572	Overlap : |v|	1611	Overlap : |v|	1783	Overlap : |v|	1655	Overlap : |v|	1589
276		Computational Time		Computational Time		Computational Time		Computational Time		Computational Time		Computational Time				MDSM	249	MDSM	256	MDSM	259	MDSM	264	MDSM	273	MDSM	268	MDSM	255	MDSM	257	MDSM	254	MDSM	258	MDSM	274	MDSM	248	MDSM	248	MDSM	255	MDSM	271	MDSM	255	MDSM	250
		2628.93	ms	3293.38	ms	4514.15	ms	1890.27	ms	1587.63	ms	2983.54	ms			MDSI	157	MDSI	168	MDSI	161	MDSI	153	MDSI	181	MDSI	185	MDSI	178	MDSI	159	MDSI	167	MDSI	160	MDSI	182	MDSI	152	MDSI	159	MDSI	169	MDSI	185	MDSI	154	MDSI	152
1963	Cicer arietinum ICC4958 (carietinum_icc4958cyc)	Network Size	2081	Network Size	2235	Network Size	2369	Network Size	2218	Network Size	2262	Network Size	2220	Network Size	2206			Overlap : |v|	1609	Overlap : |v|	1676	Overlap : |v|	1734	Overlap : |v|	1582	Overlap : |v|	1591	Overlap : |v|	1647	Overlap : |v|	1677	Overlap : |v|	1709	Overlap : |v|	1668	Overlap : |v|	1578	Overlap : |v|	1659	Overlap : |v|	1625	Overlap : |v|	1657	Overlap : |v|	1588	Overlap : |v|	1672	Overlap : |v|	1637
305		Computational Time		Computational Time		Computational Time		Computational Time		Computational Time		Computational Time		Computational Time				MDSM	257	MDSM	259	MDSM	273	MDSM	250	MDSM	250	MDSM	258	MDSM	262	MDSM	269	MDSM	257	MDSM	247	MDSM	255	MDSM	256	MDSM	259	MDSM	251	MDSM	261	MDSM	249
		57455.4	ms	3831.18	ms	3445.15	ms	3368.79	ms	2011.19	ms	2543.19	ms	6959.23	ms			MDSI	140	MDSI	170	MDSI	173	MDSI	145	MDSI	148	MDSI	132	MDSI	153	MDSI	176	MDSI	139	MDSI	150	MDSI	169	MDSI	149	MDSI	148	MDSI	158	MDSI	168	MDSI	158
1784	Daucus carota subsp. Sativus (carrotcyc)	Network Size	1922	Network Size	2038	Network Size	2178	Network Size	2019	Network Size	2087	Network Size	2035	Network Size	2018	Network Size	2138			Overlap : |v|	1676	Overlap : |v|	1683	Overlap : |v|	1591	Overlap : |v|	1598	Overlap : |v|	1652	Overlap : |v|	1656	Overlap : |v|	1622	Overlap : |v|	1691	Overlap : |v|	1590	Overlap : |v|	1635	Overlap : |v|	1590	Overlap : |v|	1637	Overlap : |v|	1593	Overlap : |v|	1676	Overlap : |v|	1628
281		Computational Time		Computational Time		Computational Time		Computational Time		Computational Time		Computational Time		Computational Time		Computational Time				MDSM	268	MDSM	271	MDSM	255	MDSM	254	MDSM	264	MDSM	259	MDSM	257	MDSM	270	MDSM	253	MDSM	257	MDSM	255	MDSM	261	MDSM	258	MDSM	264	MDSM	253
		32160	ms	70238.7	ms	21914.8	ms	2538.41	ms	10747.8	ms	21585.2	ms	12563.4	ms	50051.2	ms			MDSI	166	MDSI	175	MDSI	177	MDSI	167	MDSI	170	MDSI	176	MDSI	173	MDSI	161	MDSI	164	MDSI	164	MDSI	156	MDSI	150	MDSI	155	MDSI	176	MDSI	156
1850	Manihot esculenta esculenta (cassavacyc)	Network Size	1943	Network Size	2064	Network Size	2199	Network Size	2046	Network Size	2102	Network Size	2052	Network Size	2032	Network Size	2137	Network Size	1958			Overlap : |v|	1766	Overlap : |v|	1640	Overlap : |v|	1647	Overlap : |v|	1724	Overlap : |v|	1737	Overlap : |v|	1696	Overlap : |v|	1732	Overlap : |v|	1640	Overlap : |v|	1703	Overlap : |v|	1644	Overlap : |v|	1699	Overlap : |v|	1649	Overlap : |v|	1759	Overlap : |v|	1688
288		Computational Time		Computational Time		Computational Time		Computational Time		Computational Time		Computational Time		Computational Time		Computational Time		Computational Time				MDSM	278	MDSM	260	MDSM	257	MDSM	270	MDSM	271	MDSM	269	MDSM	271	MDSM	259	MDSM	266	MDSM	258	MDSM	265	MDSM	261	MDSM	272	MDSM	261
		7685.43	ms	37124	ms	9577.05	ms	6025.78	ms	6374.58	ms	9090.55	ms	5406.08	ms	21038.2	ms	127481	ms			MDSI	177	MDSI	162	MDSI	147	MDSI	178	MDSI	182	MDSI	175	MDSI	175	MDSI	155	MDSI	170	MDSI	166	MDSI	163	MDSI	157	MDSI	174	MDSI	174
2196	Ricinus communis (castorbeancyc)	Network Size	2282	Network Size	2387	Network Size	2508	Network Size	2385	Network Size	2417	Network Size	2388	Network Size	2370	Network Size	2425	Network Size	2297	Network Size	2280			Overlap : |v|	1651	Overlap : |v|	1652	Overlap : |v|	1716	Overlap : |v|	1733	Overlap : |v|	1705	Overlap : |v|	1757	Overlap : |v|	1654	Overlap : |v|	1716	Overlap : |v|	1639	Overlap : |v|	1698	Overlap : |v|	1659	Overlap : |v|	1780	Overlap : |v|	1697
339		Computational Time		Computational Time		Computational Time		Computational Time		Computational Time		Computational Time		Computational Time		Computational Time		Computational Time		Computational Time				MDSM	263	MDSM	265	MDSM	273	MDSM	272	MDSM	269	MDSM	277	MDSM	261	MDSM	264	MDSM	258	MDSM	267	MDSM	265	MDSM	281	MDSM	265
		2412.35	ms	24619.3	ms	4910.31	ms	2174.33	ms	4220.71	ms	2605.09	ms	6667.82	ms	5606.83	ms	10132.6	ms	8183.53	ms			MDSI	161	MDSI	162	MDSI	176	MDSI	179	MDSI	165	MDSI	172	MDSI	159	MDSI	162	MDSI	163	MDSI	170	MDSI	166	MDSI	177	MDSI	173
1818	Capsella grandiflora (cgrandifloracyc)	Network Size	1990	Network Size	1896	Network Size	2057	Network Size	1909	Network Size	1961	Network Size	1892	Network Size	1867	Network Size	2199	Network Size	2011	Network Size	2028	Network Size	2363			Overlap : |v|	1770	Overlap : |v|	1620	Overlap : |v|	1628	Overlap : |v|	1597	Overlap : |v|	1631	Overlap : |v|	1788	Overlap : |v|	1586	Overlap : |v|	1565	Overlap : |v|	1610	Overlap : |v|	1761	Overlap : |v|	1651	Overlap : |v|	1586
278		Computational Time		Computational Time		Computational Time		Computational Time		Computational Time		Computational Time		Computational Time		Computational Time		Computational Time		Computational Time		Computational Time				MDSM	269	MDSM	256	MDSM	259	MDSM	256	MDSM	261	MDSM	271	MDSM	249	MDSM	249	MDSM	258	MDSM	267	MDSM	256	MDSM	250
		56713.3	ms	4934.52	ms	1732.11	ms	2174.34	ms	3602.91	ms	2557.59	ms	2693.14	ms	5378.08	ms	101225	ms	75956.5	ms	12693.4	ms			MDSI	193	MDSI	153	MDSI	171	MDSI	151	MDSI	155	MDSI	201	MDSI	159	MDSI	157	MDSI	160	MDSI	196	MDSI	160	MDSI	152
1842	Brassica rapa ssp. pekinensis (chinesecabbagecyc)	Network Size	2005	Network Size	1914	Network Size	2061	Network Size	1896	Network Size	1947	Network Size	1878	Network Size	1891	Network Size	2214	Network Size	2028	Network Size	2045	Network Size	2386	Network Size	1890			Overlap : |v|	1627	Overlap : |v|	1630	Overlap : |v|	1598	Overlap : |v|	1646	Overlap : |v|	1764	Overlap : |v|	1599	Overlap : |v|	1572	Overlap : |v|	1615	Overlap : |v|	1781	Overlap : |v|	1668	Overlap : |v|	1587
276		Computational Time		Computational Time		Computational Time		Computational Time		Computational Time		Computational Time		Computational Time		Computational Time		Computational Time		Computational Time		Computational Time		Computational Time				MDSM	255	MDSM	255	MDSM	255	MDSM	259	MDSM	266	MDSM	246	MDSM	247	MDSM	256	MDSM	270	MDSM	260	MDSM	245
		3382.47	ms	2269.93	ms	2074.6	ms	2322.75	ms	2289.41	ms	3460.57	ms	2032.48	ms	5590.96	ms	17658.8	ms	9517.38	ms	2783.62	ms	2502.27	ms			MDSI	155	MDSI	168	MDSI	132	MDSI	151	MDSI	188	MDSI	151	MDSI	144	MDSI	150	MDSI	193	MDSI	148	MDSI	152
1798	Citrus clementina (clementinecyc)	Network Size	1909	Network Size	2031	Network Size	2183	Network Size	2009	Network Size	2080	Network Size	2021	Network Size	2007	Network Size	2114	Network Size	1930	Network Size	1924	Network Size	2278	Network Size	1996	Network Size	2013			Overlap : |v|	1717	Overlap : |v|	1650	Overlap : |v|	1696	Overlap : |v|	1618	Overlap : |v|	1671	Overlap : |v|	1637	Overlap : |v|	1672	Overlap : |v|	1628	Overlap : |v|	1711	Overlap : |v|	1648
283		Computational Time		Computational Time		Computational Time		Computational Time		Computational Time		Computational Time		Computational Time		Computational Time		Computational Time		Computational Time		Computational Time		Computational Time		Computational Time				MDSM	271	MDSM	261	MDSM	267	MDSM	255	MDSM	263	MDSM	258	MDSM	260	MDSM	259	MDSM	268	MDSM	257
		11316.5	ms	81246	ms	7904.33	ms	3190.31	ms	9948.15	ms	21278.2	ms	3588.9	ms	108940	ms	52821.7	ms	72685.4	ms	79117.8	ms	65937.6	ms	5798.98	ms			MDSI	171	MDSI	141	MDSI	175	MDSI	159	MDSI	168	MDSI	158	MDSI	162	MDSI	157	MDSI	161	MDSI	155
1841	Theobroma cacao (cocoacyc)	Network Size	1942	Network Size	2056	Network Size	2195	Network Size	2051	Network Size	2106	Network Size	2056	Network Size	2037	Network Size	2127	Network Size	1969	Network Size	1954	Network Size	2304	Network Size	2031	Network Size	2053	Network Size	1922			Overlap : |v|	1690	Overlap : |v|	1733	Overlap : |v|	1622	Overlap : |v|	1722	Overlap : |v|	1649	Overlap : |v|	1710	Overlap : |v|	1637	Overlap : |v|	1725	Overlap : |v|	1660
292		Computational Time		Computational Time		Computational Time		Computational Time		Computational Time		Computational Time		Computational Time		Computational Time		Computational Time		Computational Time		Computational Time		Computational Time		Computational Time		Computational Time				MDSM	268	MDSM	271	MDSM	255	MDSM	270	MDSM	260	MDSM	269	MDSM	259	MDSM	267	MDSM	257
		7213.39	ms	10761.2	ms	2460.09	ms	3037.39	ms	4438.44	ms	5170.76	ms	3349.24	ms	23070.4	ms	45259.1	ms	23777.1	ms	65113	ms	162616	ms	4263.29	ms	36931.6	ms			MDSI	182	MDSI	182	MDSI	164	MDSI	166	MDSI	163	MDSI	163	MDSI	161	MDSI	165	MDSI	167
1831	Phaseolus vulgaris (commonbeancyc)	Network Size	1921	Network Size	2088	Network Size	2211	Network Size	2070	Network Size	2122	Network Size	2080	Network Size	2059	Network Size	2085	Network Size	1993	Network Size	1985	Network Size	2322	Network Size	2052	Network Size	2075	Network Size	1979	Network Size	1982			Overlap : |v|	1685	Overlap : |v|	1597	Overlap : |v|	1672	Overlap : |v|	1630	Overlap : |v|	1679	Overlap : |v|	1603	Overlap : |v|	1700	Overlap : |v|	1650
294		Computational Time		Computational Time		Computational Time		Computational Time		Computational Time		Computational Time		Computational Time		Computational Time		Computational Time		Computational Time		Computational Time		Computational Time		Computational Time		Computational Time		Computational Time				MDSM	264	MDSM	253	MDSM	263	MDSM	260	MDSM	267	MDSM	258	MDSM	265	MDSM	255
		4107.69	ms	27602.9	ms	39099.9	ms	23873.7	ms	47784.8	ms	31677.6	ms	44607.2	ms	11380.2	ms	60413.8	ms	59545.6	ms	22457.8	ms	286318	ms	45679.8	ms	169722	ms	69574.6	ms			MDSI	174	MDSI	164	MDSI	174	MDSI	170	MDSI	175	MDSI	155	MDSI	175	MDSI	159
1943	Catharanthus roseus (croseuscyc)	Network Size	2037	Network Size	2153	Network Size	2274	Network Size	2135	Network Size	2182	Network Size	2141	Network Size	2135	Network Size	2238	Network Size	2036	Network Size	2061	Network Size	2382	Network Size	2130	Network Size	2139	Network Size	2045	Network Size	2051	Network Size	2089			Overlap : |v|	1633	Overlap : |v|	1699	Overlap : |v|	1644	Overlap : |v|	1705	Overlap : |v|	1650	Overlap : |v|	1743	Overlap : |v|	1668
305		Computational Time		Computational Time		Computational Time		Computational Time		Computational Time		Computational Time		Computational Time		Computational Time		Computational Time		Computational Time		Computational Time		Computational Time		Computational Time		Computational Time		Computational Time		Computational Time				MDSM	257	MDSM	266	MDSM	257	MDSM	264	MDSM	264	MDSM	270	MDSM	256
		5383.03	ms	13721.3	ms	16499.3	ms	4902.92	ms	5037.36	ms	15769.4	ms	5362.28	ms	16684.9	ms	39282.6	ms	39490.5	ms	66021.8	ms	193964	ms	6503.83	ms	21334.9	ms	56072.1	ms	130894	ms			MDSI	155	MDSI	163	MDSI	160	MDSI	167	MDSI	151	MDSI	171	MDSI	166
1821	Capsella rubella (crubellacyc)	Network Size	1999	Network Size	1888	Network Size	2055	Network Size	1909	Network Size	1960	Network Size	1897	Network Size	1865	Network Size	2206	Network Size	2015	Network Size	2031	Network Size	2363	Network Size	1851	Network Size	1899	Network Size	2001	Network Size	2040	Network Size	2055	Network Size	2131			Overlap : |v|	1591	Overlap : |v|	1566	Overlap : |v|	1611	Overlap : |v|	1771	Overlap : |v|	1651	Overlap : |v|	1584
276		Computational Time		Computational Time		Computational Time		Computational Time		Computational Time		Computational Time		Computational Time		Computational Time		Computational Time		Computational Time		Computational Time		Computational Time		Computational Time		Computational Time		Computational Time		Computational Time		Computational Time				MDSM	249	MDSM	247	MDSM	254	MDSM	267	MDSM	254	MDSM	248
		26914.8	ms	5648.91	ms	2483.95	ms	2780.5	ms	4026.58	ms	5503.11	ms	2867.41	ms	8401.59	ms	64738.2	ms	23550.6	ms	3070.45	ms	6913.55	ms	4289.59	ms	11302.3	ms	7458.08	ms	14936.1	ms	25623.8	ms			MDSI	165	MDSI	146	MDSI	145	MDSI	191	MDSI	139	MDSI	160
1823	Cannabis sativa Purple Kush (csativa_pkcyc)	Network Size	1940	Network Size	2074	Network Size	2208	Network Size	2059	Network Size	2125	Network Size	2071	Network Size	2061	Network Size	2127	Network Size	1972	Network Size	1970	Network Size	2303	Network Size	2055	Network Size	2066	Network Size	1950	Network Size	1942	Network Size	1982	Network Size	2067	Network Size	2053			Overlap : |v|	1630	Overlap : |v|	1670	Overlap : |v|	1606	Overlap : |v|	1705	Overlap : |v|	1646
284		Computational Time		Computational Time		Computational Time		Computational Time		Computational Time		Computational Time		Computational Time		Computational Time		Computational Time		Computational Time		Computational Time		Computational Time		Computational Time		Computational Time		Computational Time		Computational Time		Computational Time		Computational Time				MDSM	255	MDSM	259	MDSM	252	MDSM	263	MDSM	256
		21617.5	ms	25771	ms	47189.6	ms	2716.79	ms	13392.6	ms	15502.3	ms	21246.3	ms	6230.62	ms	16996.5	ms	26756.7	ms	10791.3	ms	167389	ms	16966.9	ms	79505.8	ms	23213.7	ms	59135.1	ms	125011	ms	11221.9	ms			MDSI	148	MDSI	154	MDSI	156	MDSI	181	MDSI	176
1739	Cucumis sativus (cucumbercyc)	Network Size	1890	Network Size	2023	Network Size	2166	Network Size	2000	Network Size	2068	Network Size	2011	Network Size	1994	Network Size	2077	Network Size	1933	Network Size	1945	Network Size	2296	Network Size	1992	Network Size	2009	Network Size	1900	Network Size	1931	Network Size	1940	Network Size	2038	Network Size	1994	Network Size	1932			Overlap : |v|	1631	Overlap : |v|	1575	Overlap : |v|	1645	Overlap : |v|	1594
269		Computational Time		Computational Time		Computational Time		Computational Time		Computational Time		Computational Time		Computational Time		Computational Time		Computational Time		Computational Time		Computational Time		Computational Time		Computational Time		Computational Time		Computational Time		Computational Time		Computational Time		Computational Time		Computational Time				MDSM	256	MDSM	251	MDSM	258	MDSM	248
		7418.69	ms	24256.3	ms	3407.46	ms	8231.89	ms	28933	ms	48760.7	ms	6407.18	ms	5142.26	ms	10350.6	ms	151560	ms	32853.1	ms	43496.4	ms	6896.66	ms	142548	ms	127232	ms	654439	ms	20697	ms	9131.55	ms	14899.3	ms			MDSI	156	MDSI	166	MDSI	163	MDSI	173
1803	Eucalyptus grandis (egrandiscyc)	Network Size	1910	Network Size	2037	Network Size	2183	Network Size	2038	Network Size	2094	Network Size	2033	Network Size	2019	Network Size	2109	Network Size	1950	Network Size	1954	Network Size	2301	Network Size	2011	Network Size	2030	Network Size	1929	Network Size	1934	Network Size	1955	Network Size	2041	Network Size	2013	Network Size	1956	Network Size	1911			Overlap : |v|	1616	Overlap : |v|	1701	Overlap : |v|	1640
281		Computational Time		Computational Time		Computational Time		Computational Time		Computational Time		Computational Time		Computational Time		Computational Time		Computational Time		Computational Time		Computational Time		Computational Time		Computational Time		Computational Time		Computational Time		Computational Time		Computational Time		Computational Time		Computational Time		Computational Time				MDSM	258	MDSM	263	MDSM	253
		11193.6	ms	18254.8	ms	21419.1	ms	19258.7	ms	37392.2	ms	27055.7	ms	53426.3	ms	862892	ms	4.56654e+07	ms	75295	ms	153763	ms	1.80822e+06	ms	43716.6	ms	151055	ms	62893.5	ms	325964	ms	32356.1	ms	18952.3	ms	141969	ms	34181	ms			MDSI	162	MDSI	182	MDSI	157
1823	Eutrema salsugineum (esalsugineumcyc)	Network Size	1990	Network Size	1898	Network Size	2049	Network Size	1902	Network Size	1963	Network Size	1896	Network Size	1867	Network Size	2198	Network Size	2014	Network Size	2024	Network Size	2360	Network Size	1880	Network Size	1884	Network Size	1993	Network Size	2027	Network Size	2051	Network Size	2116	Network Size	1873	Network Size	2040	Network Size	1987	Network Size	2010			Overlap : |v|	1658	Overlap : |v|	1591
277		Computational Time		Computational Time		Computational Time		Computational Time		Computational Time		Computational Time		Computational Time		Computational Time		Computational Time		Computational Time		Computational Time		Computational Time		Computational Time		Computational Time		Computational Time		Computational Time		Computational Time		Computational Time		Computational Time		Computational Time		Computational Time				MDSM	258	MDSM	250
		7409.83	ms	6253.69	ms	1928.04	ms	1840.41	ms	7165.34	ms	3193.2	ms	2944.5	ms	3951.01	ms	19753.5	ms	9462.16	ms	13888.9	ms	5234.7	ms	3381.33	ms	7194.37	ms	8771.13	ms	59003.9	ms	54741.8	ms	2384.62	ms	16124.2	ms	13400.5	ms	360260	ms			MDSI	169	MDSI	161
1890	Linum usitatissimum (flaxcyc)	Network Size	1974	Network Size	2084	Network Size	2205	Network Size	2061	Network Size	2118	Network Size	2069	Network Size	2062	Network Size	2181	Network Size	1998	Network Size	1981	Network Size	2306	Network Size	2057	Network Size	2064	Network Size	1977	Network Size	2006	Network Size	2021	Network Size	2090	Network Size	2060	Network Size	2008	Network Size	1984	Network Size	1992	Network Size	2055			Overlap : |v|	1678
291		Computational Time		Computational Time		Computational Time		Computational Time		Computational Time		Computational Time		Computational Time		Computational Time		Computational Time		Computational Time		Computational Time		Computational Time		Computational Time		Computational Time		Computational Time		Computational Time		Computational Time		Computational Time		Computational Time		Computational Time		Computational Time		Computational Time				MDSM	260
		4243.66	ms	5496.47	ms	3839.35	ms	5428.96	ms	3948.85	ms	4050.83	ms	3042.23	ms	8647.69	ms	11901.7	ms	4202	ms	5880.12	ms	8289.16	ms	8074.57	ms	7136.66	ms	2900.52	ms	9140.56	ms	3394.52	ms	3151.25	ms	24755.5	ms	9511.38	ms	5878.1	ms	3799.95	ms			MDSI	172
1784	Fragaria vesca subsp. Vesca (fvesca_vescacyc)	Network Size	1916	Network Size	2054	Network Size	2196	Network Size	2041	Network Size	2099	Network Size	2045	Network Size	2022	Network Size	2110	Network Size	1940	Network Size	1946	Network Size	2283	Network Size	2016	Network Size	2039	Network Size	1934	Network Size	1965	Network Size	1965	Network Size	2059	Network Size	2021	Network Size	1961	Network Size	1929	Network Size	1947	Network Size	2016	Network Size	1996
274		Computational Time		Computational Time		Computational Time		Computational Time		Computational Time		Computational Time		Computational Time		Computational Time		Computational Time		Computational Time		Computational Time		Computational Time		Computational Time		Computational Time		Computational Time		Computational Time		Computational Time		Computational Time		Computational Time		Computational Time		Computational Time		Computational Time		Computational Time
		40672.1	ms	58747	ms	8412.02	ms	1944.58	ms	8358.16	ms	3753.7	ms	4695.83	ms	47887.2	ms	22981.6	ms	27377.9	ms	45814.6	ms	31796.2	ms	10927.4	ms	33157.6	ms	38304.7	ms	8392.23	ms	36951	ms	12321.5	ms	28660.5	ms	30880.9	ms	191348	ms	13608.3	ms	4047.85	ms
1833	Gossypium raimondii (graimondiicyc)	Network Size	1940	Network Size	2043	Network Size	2193	Network Size	2044	Network Size	2098	Network Size	2036	Network Size	2023	Network Size	2130	Network Size	1974	Network Size	1969	Network Size	2307	Network Size	2015	Network Size	2039	Network Size	1940	Network Size	1920	Network Size	1982	Network Size	2072	Network Size	2023	Network Size	1962	Network Size	1926	Network Size	1937	Network Size	2018	Network Size	2008	Network Size	1961
290		Computational Time		Computational Time		Computational Time		Computational Time		Computational Time		Computational Time		Computational Time		Computational Time		Computational Time		Computational Time		Computational Time		Computational Time		Computational Time		Computational Time		Computational Time		Computational Time		Computational Time		Computational Time		Computational Time		Computational Time		Computational Time		Computational Time		Computational Time		Computational Time
		5332.35	ms	8873.09	ms	21861.9	ms	4978.76	ms	8238.43	ms	5049.74	ms	5391.83	ms	643463	ms	88953.2	ms	14519.1	ms	31085.3	ms	89655.9	ms	4086.89	ms	13727.2	ms	24550.5	ms	33731.5	ms	8570.16	ms	3676.42	ms	19014.9	ms	16355.3	ms	237656	ms	6774.32	ms	2202.3	ms	126847	ms
1850	Vitis vinifera (grapecyc)	Network Size	1957	Network Size	2081	Network Size	2220	Network Size	2070	Network Size	2117	Network Size	2075	Network Size	2066	Network Size	2161	Network Size	1988	Network Size	2000	Network Size	2311	Network Size	2056	Network Size	2076	Network Size	1955	Network Size	1967	Network Size	2010	Network Size	2065	Network Size	2060	Network Size	1982	Network Size	1955	Network Size	1963	Network Size	2050	Network Size	2026	Network Size	1979
284		Computational Time		Computational Time		Computational Time		Computational Time		Computational Time		Computational Time		Computational Time		Computational Time		Computational Time		Computational Time		Computational Time		Computational Time		Computational Time		Computational Time		Computational Time		Computational Time		Computational Time		Computational Time		Computational Time		Computational Time		Computational Time		Computational Time		Computational Time		Computational Time
		8109.96	ms	9513.08	ms	22378.3	ms	3100.85	ms	8018.06	ms	9229.51	ms	1699.07	ms	14126.3	ms	43368	ms	42083.6	ms	373056	ms	121955	ms	1902.8	ms	23836.5	ms	46263.3	ms	56175.3	ms	9082.19	ms	24177.9	ms	31610.7	ms	11069.2	ms	19945.6	ms	14411.1	ms	5069.41	ms	124624	ms
1805	Kalanchoe laxiflora (klaxifloracyc)	Network Size	1916	Network Size	2034	Network Size	2179	Network Size	2021	Network Size	2088	Network Size	2038	Network Size	2016	Network Size	2146	Network Size	1946	Network Size	1970	Network Size	2294	Network Size	2007	Network Size	2031	Network Size	1932	Network Size	1958	Network Size	1992	Network Size	2050	Network Size	2019	Network Size	1982	Network Size	1934	Network Size	1941	Network Size	2005	Network Size	1993	Network Size	1953
290		Computational Time		Computational Time		Computational Time		Computational Time		Computational Time		Computational Time		Computational Time		Computational Time		Computational Time		Computational Time		Computational Time		Computational Time		Computational Time		Computational Time		Computational Time		Computational Time		Computational Time		Computational Time		Computational Time		Computational Time		Computational Time		Computational Time		Computational Time		Computational Time
		59894.4	ms	18475.5	ms	15002	ms	3349.66	ms	11686	ms	20810.1	ms	15690	ms	61538.2	ms	374108	ms	152462	ms	7722.71	ms	516594	ms	19723.6	ms	70958	ms	89010.9	ms	88426	ms	22512	ms	46961.4	ms	57736.2	ms	15924.7	ms	95508.9	ms	11423.3	ms	11680.8	ms	151213	ms
1863	Lotus japonicus (ljaponicuscyc)	Network Size	1959	Network Size	2117	Network Size	2232	Network Size	2087	Network Size	2143	Network Size	2108	Network Size	2091	Network Size	2120	Network Size	2029	Network Size	2022	Network Size	2351	Network Size	2084	Network Size	2101	Network Size	2004	Network Size	2011	Network Size	1961	Network Size	2108	Network Size	2094	Network Size	2016	Network Size	1975	Network Size	2007	Network Size	2079	Network Size	2047	Network Size	2001
295		Computational Time		Computational Time		Computational Time		Computational Time		Computational Time		Computational Time		Computational Time		Computational Time		Computational Time		Computational Time		Computational Time		Computational Time		Computational Time		Computational Time		Computational Time		Computational Time		Computational Time		Computational Time		Computational Time		Computational Time		Computational Time		Computational Time		Computational Time		Computational Time
		41145.9	ms	39305.8	ms	3464.36	ms	19149.1	ms	13840.2	ms	39729.4	ms	13537.9	ms	44939.8	ms	88277.9	ms	899804	ms	168164	ms	288444	ms	20280.4	ms	6.1477e+06	ms	2.05248e+06	ms	9170.76	ms	593810	ms	51517.3	ms	70779.3	ms	242764	ms	712850	ms	63928.4	ms	14124.5	ms	80835.9	ms
1936	Malus domestica (mdomesticacyc)	Network Size	2028	Network Size	2158	Network Size	2267	Network Size	2145	Network Size	2184	Network Size	2150	Network Size	2134	Network Size	2209	Network Size	2057	Network Size	2054	Network Size	2369	Network Size	2132	Network Size	2144	Network Size	2036	Network Size	2040	Network Size	2055	Network Size	2129	Network Size	2131	Network Size	2044	Network Size	2027	Network Size	2048	Network Size	2123	Network Size	2083	Network Size	2019
302		Computational Time		Computational Time		Computational Time		Computational Time		Computational Time		Computational Time		Computational Time		Computational Time		Computational Time		Computational Time		Computational Time		Computational Time		Computational Time		Computational Time		Computational Time		Computational Time		Computational Time		Computational Time		Computational Time		Computational Time		Computational Time		Computational Time		Computational Time		Computational Time
		7885.55	ms	10392.7	ms	14971.8	ms	4323.79	ms	5046.67	ms	10395	ms	7628.44	ms	36034.6	ms	5924.9	ms	115538	ms	32800.2	ms	26979.9	ms	5668.51	ms	60554.8	ms	17822.1	ms	12698.9	ms	175003	ms	15382	ms	19154	ms	18043.8	ms	142794	ms	5703.53	ms	8153.16	ms	190195	ms
1838	Mimulus guttatus (mguttatuscyc)	Network Size	1945	Network Size	2078	Network Size	2210	Network Size	2062	Network Size	2127	Network Size	2067	Network Size	2057	Network Size	2182	Network Size	1972	Network Size	2003	Network Size	2346	Network Size	2054	Network Size	2072	Network Size	1979	Network Size	2001	Network Size	2020	Network Size	2058	Network Size	2053	Network Size	2012	Network Size	1950	Network Size	1996	Network Size	2045	Network Size	2038	Network Size	1994
296		Computational Time		Computational Time		Computational Time		Computational Time		Computational Time		Computational Time		Computational Time		Computational Time		Computational Time		Computational Time		Computational Time		Computational Time		Computational Time		Computational Time		Computational Time		Computational Time		Computational Time		Computational Time		Computational Time		Computational Time		Computational Time		Computational Time		Computational Time		Computational Time
		47837.8	ms	61011.1	ms	7922.29	ms	3699.15	ms	18122.2	ms	3793.59	ms	13814.7	ms	35275.8	ms	18683.3	ms	48285.4	ms	11539.4	ms	39247.2	ms	3694.15	ms	42965.1	ms	15569.4	ms	31745.4	ms	44837.7	ms	7715.9	ms	28004.1	ms	25646.8	ms	47506.5	ms	3061.61	ms	8932.98	ms	26333.2	ms
1928	Medicago truncatula (mtruncatulacyc)	Network Size	2011	Network Size	2166	Network Size	2280	Network Size	2144	Network Size	2185	Network Size	2160	Network Size	2146	Network Size	2162	Network Size	2061	Network Size	2076	Network Size	2368	Network Size	2141	Network Size	2160	Network Size	2050	Network Size	2039	Network Size	2015	Network Size	2149	Network Size	2153	Network Size	2049	Network Size	2020	Network Size	2045	Network Size	2140	Network Size	2091	Network Size	2053
302		Computational Time		Computational Time		Computational Time		Computational Time		Computational Time		Computational Time		Computational Time		Computational Time		Computational Time		Computational Time		Computational Time		Computational Time		Computational Time		Computational Time		Computational Time		Computational Time		Computational Time		Computational Time		Computational Time		Computational Time		Computational Time		Computational Time		Computational Time		Computational Time
		4227.41	ms	5265.4	ms	9892.72	ms	2889	ms	29796.6	ms	3782.37	ms	4469.57	ms	12615.2	ms	27575.4	ms	37265	ms	4712.06	ms	30097	ms	5526.58	ms	21584.1	ms	23398	ms	2749.08	ms	89148.1	ms	2367.8	ms	7299.82	ms	62861.6	ms	247613	ms	6520.9	ms	15278.6	ms	3321.97	ms
1857	Nicotiana tabacum TN90 (ntabacum_tn90cyc)	Network Size	1961	Network Size	2109	Network Size	2228	Network Size	2105	Network Size	2158	Network Size	2109	Network Size	2085	Network Size	2182	Network Size	2005	Network Size	2033	Network Size	2356	Network Size	2091	Network Size	2104	Network Size	2001	Network Size	1990	Network Size	2008	Network Size	2091	Network Size	2087	Network Size	2021	Network Size	1970	Network Size	1993	Network Size	2077	Network Size	2051	Network Size	2017
295		Computational Time		Computational Time		Computational Time		Computational Time		Computational Time		Computational Time		Computational Time		Computational Time		Computational Time		Computational Time		Computational Time		Computational Time		Computational Time		Computational Time		Computational Time		Computational Time		Computational Time		Computational Time		Computational Time		Computational Time		Computational Time		Computational Time		Computational Time		Computational Time
		8418.36	ms	7671.26	ms	10588.6	ms	1394.81	ms	25901.2	ms	3250.22	ms	10321	ms	110047	ms	41515.3	ms	25706.5	ms	13404.9	ms	11516.5	ms	17558.2	ms	22006.2	ms	82837.3	ms	35179.1	ms	22747.6	ms	7340.2	ms	51686.4	ms	85354.7	ms	28509.6	ms	14388	ms	6859.02	ms	7945.6	ms
1929	Brassica napus (oilseedrapecyc)	Network Size	2073	Network Size	1983	Network Size	2121	Network Size	1950	Network Size	1976	Network Size	1953	Network Size	1969	Network Size	2264	Network Size	2078	Network Size	2092	Network Size	2416	Network Size	1966	Network Size	1949	Network Size	2070	Network Size	2097	Network Size	2118	Network Size	2171	Network Size	1970	Network Size	2108	Network Size	2059	Network Size	2091	Network Size	1960	Network Size	2112	Network Size	2093
290		Computational Time		Computational Time		Computational Time		Computational Time		Computational Time		Computational Time		Computational Time		Computational Time		Computational Time		Computational Time		Computational Time		Computational Time		Computational Time		Computational Time		Computational Time		Computational Time		Computational Time		Computational Time		Computational Time		Computational Time		Computational Time		Computational Time		Computational Time		Computational Time
		2895.58	ms	2030.36	ms	2121.62	ms	1780.93	ms	2925.83	ms	4876.85	ms	1960.88	ms	2487.95	ms	32387.6	ms	21285.8	ms	11877.5	ms	3485.31	ms	1907.03	ms	4874.27	ms	5475.52	ms	77539	ms	3839.47	ms	4437.72	ms	21958.7	ms	13205.2	ms	41907.6	ms	2670.32	ms	8784.95	ms	13139.6	ms
1842	Carica papaya (papayacyc)	Network Size	1957	Network Size	2025	Network Size	2154	Network Size	2004	Network Size	2071	Network Size	2017	Network Size	2002	Network Size	2171	Network Size	2002	Network Size	2012	Network Size	2343	Network Size	1997	Network Size	2010	Network Size	1965	Network Size	1997	Network Size	2017	Network Size	2097	Network Size	2000	Network Size	2011	Network Size	1975	Network Size	2000	Network Size	1989	Network Size	2039	Network Size	1987
286		Computational Time		Computational Time		Computational Time		Computational Time		Computational Time		Computational Time		Computational Time		Computational Time		Computational Time		Computational Time		Computational Time		Computational Time		Computational Time		Computational Time		Computational Time		Computational Time		Computational Time		Computational Time		Computational Time		Computational Time		Computational Time		Computational Time		Computational Time		Computational Time
		31132.3	ms	91614.9	ms	8548.4	ms	19555.8	ms	28889.4	ms	12541.7	ms	21612	ms	204949	ms	5077.74	ms	88671.8	ms	90893.8	ms	114430	ms	10939.8	ms	33427.2	ms	45812.9	ms	32774.5	ms	26643.2	ms	23306.8	ms	290837	ms	246506	ms	90766.9	ms	18067	ms	13691.6	ms	10161.3	ms
1877	Populus trichocarpa, other Populus species and hybrids (poplarcyc)	Network Size	1959	Network Size	2095	Network Size	2217	Network Size	2085	Network Size	2135	Network Size	2087	Network Size	2070	Network Size	2157	Network Size	1997	Network Size	1982	Network Size	2319	Network Size	2072	Network Size	2079	Network Size	1958	Network Size	1956	Network Size	2002	Network Size	2077	Network Size	2076	Network Size	1986	Network Size	1947	Network Size	1957	Network Size	2050	Network Size	2019	Network Size	1988
294		Computational Time		Computational Time		Computational Time		Computational Time		Computational Time		Computational Time		Computational Time		Computational Time		Computational Time		Computational Time		Computational Time		Computational Time		Computational Time		Computational Time		Computational Time		Computational Time		Computational Time		Computational Time		Computational Time		Computational Time		Computational Time		Computational Time		Computational Time		Computational Time
		8057.62	ms	7293.07	ms	24386.6	ms	10726.8	ms	160298	ms	148512	ms	35349.3	ms	78793.1	ms	52644.4	ms	10955.8	ms	62555.8	ms	569951	ms	261062	ms	130586	ms	145252	ms	262302	ms	22422.1	ms	48749.1	ms	8908.44	ms	98798.1	ms	483616	ms	265428	ms	3308.22	ms	16480.4	ms
1853	Solanum tuberosum (potatocyc)	Network Size	1990	Network Size	2125	Network Size	2261	Network Size	2106	Network Size	2164	Network Size	2115	Network Size	2107	Network Size	2200	Network Size	2022	Network Size	2050	Network Size	2377	Network Size	2101	Network Size	2117	Network Size	2011	Network Size	2010	Network Size	2029	Network Size	2107	Network Size	2096	Network Size	2027	Network Size	1979	Network Size	1994	Network Size	2091	Network Size	2067	Network Size	2032
295		Computational Time		Computational Time		Computational Time		Computational Time		Computational Time		Computational Time		Computational Time		Computational Time		Computational Time		Computational Time		Computational Time		Computational Time		Computational Time		Computational Time		Computational Time		Computational Time		Computational Time		Computational Time		Computational Time		Computational Time		Computational Time		Computational Time		Computational Time		Computational Time
		4314.67	ms	2746.81	ms	8642.38	ms	2439.87	ms	3998.06	ms	11003.9	ms	3910.27	ms	55308.5	ms	56037.1	ms	3978.6	ms	43194	ms	5588.13	ms	9645.8	ms	18082	ms	93332.6	ms	1.38167e+06	ms	8393.01	ms	4168.5	ms	46476	ms	201042	ms	134257	ms	11619.5	ms	3383.31	ms	2095.61	ms
1825	Prunus persica (ppersicacyc)	Network Size	1925	Network Size	2059	Network Size	2190	Network Size	2035	Network Size	2092	Network Size	2046	Network Size	2031	Network Size	2125	Network Size	1949	Network Size	1956	Network Size	2287	Network Size	2030	Network Size	2040	Network Size	1926	Network Size	1943	Network Size	1982	Network Size	2040	Network Size	2036	Network Size	1950	Network Size	1920	Network Size	1941	Network Size	2020	Network Size	1998	Network Size	1922
281		Computational Time		Computational Time		Computational Time		Computational Time		Computational Time		Computational Time		Computational Time		Computational Time		Computational Time		Computational Time		Computational Time		Computational Time		Computational Time		Computational Time		Computational Time		Computational Time		Computational Time		Computational Time		Computational Time		Computational Time		Computational Time		Computational Time		Computational Time		Computational Time
		3333.93	ms	12239.3	ms	6843.88	ms	5193.86	ms	12366.5	ms	26385.6	ms	16797.5	ms	5703.7	ms	5696.8	ms	9323.97	ms	18238.4	ms	10508	ms	13590.3	ms	15700.2	ms	5454.17	ms	5205.23	ms	58360.4	ms	14473.5	ms	10749.3	ms	30772.8	ms	25820	ms	14746.8	ms	3836.73	ms	11248	ms
1883	Trifolium pratense (redclovercyc)	Network Size	1977	Network Size	2108	Network Size	2249	Network Size	2092	Network Size	2136	Network Size	2103	Network Size	2092	Network Size	2125	Network Size	2011	Network Size	2010	Network Size	2337	Network Size	2081	Network Size	2096	Network Size	1993	Network Size	2009	Network Size	1982	Network Size	2096	Network Size	2082	Network Size	2005	Network Size	1988	Network Size	2008	Network Size	2075	Network Size	2037	Network Size	1994
294		Computational Time		Computational Time		Computational Time		Computational Time		Computational Time		Computational Time		Computational Time		Computational Time		Computational Time		Computational Time		Computational Time		Computational Time		Computational Time		Computational Time		Computational Time		Computational Time		Computational Time		Computational Time		Computational Time		Computational Time		Computational Time		Computational Time		Computational Time		Computational Time
		31718.7	ms	32929.1	ms	6376.28	ms	3982.29	ms	3244.67	ms	2217.36	ms	2223.83	ms	19490.1	ms	37786.2	ms	86934.6	ms	65146.5	ms	53145.4	ms	7053.96	ms	411056	ms	103009	ms	43090.8	ms	405880	ms	15472.4	ms	55615.3	ms	71213.4	ms	1.36112e+06	ms	3617.15	ms	6635.09	ms	45195.8	ms
1790	Salvia miltiorrhiza Bunge (redsagecyc)	Network Size	1943	Network Size	2071	Network Size	2201	Network Size	2058	Network Size	2124	Network Size	2065	Network Size	2055	Network Size	2152	Network Size	1965	Network Size	1998	Network Size	2324	Network Size	2046	Network Size	2061	Network Size	1965	Network Size	1979	Network Size	1999	Network Size	2057	Network Size	2054	Network Size	1996	Network Size	1948	Network Size	1964	Network Size	2040	Network Size	2013	Network Size	1975
296		Computational Time		Computational Time		Computational Time		Computational Time		Computational Time		Computational Time		Computational Time		Computational Time		Computational Time		Computational Time		Computational Time		Computational Time		Computational Time		Computational Time		Computational Time		Computational Time		Computational Time		Computational Time		Computational Time		Computational Time		Computational Time		Computational Time		Computational Time		Computational Time
		14026.6	ms	21908.5	ms	14551.8	ms	9102.87	ms	6879.17	ms	8108.53	ms	6258.48	ms	235596	ms	25942.9	ms	125104	ms	33028.3	ms	14719.2	ms	8488.49	ms	82968.3	ms	24430.7	ms	32591.7	ms	29312.8	ms	7248.64	ms	66100.6	ms	137399	ms	223768	ms	4791.83	ms	32278.7	ms	4461.1	ms
1745	Spinacia oleracea (soleraceacyc)	Network Size	1845	Network Size	2036	Network Size	2158	Network Size	2018	Network Size	2084	Network Size	2029	Network Size	2010	Network Size	2103	Network Size	1947	Network Size	1976	Network Size	2310	Network Size	2007	Network Size	2017	Network Size	1928	Network Size	1956	Network Size	1946	Network Size	2060	Network Size	2009	Network Size	1955	Network Size	1910	Network Size	1939	Network Size	1999	Network Size	2009	Network Size	1949
263		Computational Time		Computational Time		Computational Time		Computational Time		Computational Time		Computational Time		Computational Time		Computational Time		Computational Time		Computational Time		Computational Time		Computational Time		Computational Time		Computational Time		Computational Time		Computational Time		Computational Time		Computational Time		Computational Time		Computational Time		Computational Time		Computational Time		Computational Time		Computational Time
		3302.91	ms	58338.7	ms	8025.92	ms	2397.29	ms	2266.08	ms	12633.1	ms	6661.34	ms	13715.7	ms	35802.2	ms	44242.5	ms	23089.1	ms	13713.2	ms	2520.84	ms	86910	ms	185540	ms	31629.1	ms	10508.6	ms	58072.2	ms	25633.5	ms	7688.51	ms	71957.6	ms	7804.36	ms	2715.24	ms	6812.91	ms
1949	Glycine max (soycyc)	Network Size	2034	Network Size	2181	Network Size	2267	Network Size	2162	Network Size	2216	Network Size	2175	Network Size	2160	Network Size	2173	Network Size	2085	Network Size	2079	Network Size	2400	Network Size	2155	Network Size	2169	Network Size	2070	Network Size	2062	Network Size	2004	Network Size	2167	Network Size	2161	Network Size	2067	Network Size	2044	Network Size	2050	Network Size	2145	Network Size	2092	Network Size	2066
306		Computational Time		Computational Time		Computational Time		Computational Time		Computational Time		Computational Time		Computational Time		Computational Time		Computational Time		Computational Time		Computational Time		Computational Time		Computational Time		Computational Time		Computational Time		Computational Time		Computational Time		Computational Time		Computational Time		Computational Time		Computational Time		Computational Time		Computational Time		Computational Time
		3110.14	ms	7902.24	ms	105872	ms	2607.91	ms	13565.7	ms	4759.98	ms	4119.47	ms	161103	ms	7006.5	ms	40688.3	ms	15025.1	ms	18785.7	ms	6550.62	ms	24791.6	ms	17142.2	ms	29091.6	ms	16516.6	ms	7290.09	ms	12566.1	ms	13714.3	ms	509999	ms	4419.64	ms	9924.91	ms	5751.17	ms
1809	Beta vulgaris subsp. vulgaris (sugarbeetcyc)	Network Size	1882	Network Size	2064	Network Size	2196	Network Size	2046	Network Size	2110	Network Size	2038	Network Size	2032	Network Size	2130	Network Size	1964	Network Size	1973	Network Size	2301	Network Size	2030	Network Size	2035	Network Size	1928	Network Size	1990	Network Size	1981	Network Size	2075	Network Size	2034	Network Size	1993	Network Size	1940	Network Size	1964	Network Size	2024	Network Size	2006	Network Size	1953
280		Computational Time		Computational Time		Computational Time		Computational Time		Computational Time		Computational Time		Computational Time		Computational Time		Computational Time		Computational Time		Computational Time		Computational Time		Computational Time		Computational Time		Computational Time		Computational Time		Computational Time		Computational Time		Computational Time		Computational Time		Computational Time		Computational Time		Computational Time		Computational Time
		35586.6	ms	28269.3	ms	6145.05	ms	26214.2	ms	73100.1	ms	32363.2	ms	107298	ms	30237.5	ms	19782.7	ms	37995.3	ms	32904.2	ms	121779	ms	31780	ms	68121	ms	36946.4	ms	22799.1	ms	163456	ms	32806.8	ms	21382.2	ms	93885.8	ms	36835.9	ms	13405.3	ms	8300.16	ms	9387.99	ms
1824	Citrus sinensis (sweetorangecyc)	Network Size	1933	Network Size	2063	Network Size	2198	Network Size	2045	Network Size	2103	Network Size	2050	Network Size	2038	Network Size	2139	Network Size	1985	Network Size	1976	Network Size	2305	Network Size	2030	Network Size	2048	Network Size	1890	Network Size	1955	Network Size	2010	Network Size	2083	Network Size	2036	Network Size	1969	Network Size	1930	Network Size	1949	Network Size	2031	Network Size	2010	Network Size	1970
282		Computational Time		Computational Time		Computational Time		Computational Time		Computational Time		Computational Time		Computational Time		Computational Time		Computational Time		Computational Time		Computational Time		Computational Time		Computational Time		Computational Time		Computational Time		Computational Time		Computational Time		Computational Time		Computational Time		Computational Time		Computational Time		Computational Time		Computational Time		Computational Time
		8588.9	ms	70877	ms	13627	ms	8813.69	ms	10156.7	ms	28271.9	ms	49445.1	ms	35619.4	ms	28521.6	ms	175338	ms	262129	ms	135002	ms	72664.3	ms	175475	ms	73745.8	ms	95334.1	ms	91455	ms	92185.3	ms	297091	ms	323643	ms	205770	ms	19466.7	ms	12877.2	ms	127140	ms
1895	Solanum lycopersicum (tomatocyc)	Network Size	2005	Network Size	2156	Network Size	2272	Network Size	2143	Network Size	2174	Network Size	2143	Network Size	2141	Network Size	2209	Network Size	2050	Network Size	2088	Network Size	2378	Network Size	2131	Network Size	2145	Network Size	2044	Network Size	2040	Network Size	2043	Network Size	2126	Network Size	2136	Network Size	2045	Network Size	2015	Network Size	2038	Network Size	2130	Network Size	2100	Network Size	2046
304		Computational Time		Computational Time		Computational Time		Computational Time		Computational Time		Computational Time		Computational Time		Computational Time		Computational Time		Computational Time		Computational Time		Computational Time		Computational Time		Computational Time		Computational Time		Computational Time		Computational Time		Computational Time		Computational Time		Computational Time		Computational Time		Computational Time		Computational Time		Computational Time
		4247.77	ms	72119	ms	37893.9	ms	12487.8	ms	85520	ms	130686	ms	222956	ms	33751.3	ms	13142.5	ms	7720.7	ms	6597.78	ms	1.92686e+06	ms	372575	ms	457388	ms	97206.7	ms	33564.1	ms	603337	ms	89675.8	ms	75142.3	ms	42095.3	ms	617438	ms	199859	ms	5670.97	ms	7258.02	ms
1832	Thellungiella parvula (tparvulacyc)	Network Size	1981	Network Size	1912	Network Size	2063	Network Size	1908	Network Size	1962	Network Size	1902	Network Size	1879	Network Size	2207	Network Size	2015	Network Size	2030	Network Size	2364	Network Size	1881	Network Size	1892	Network Size	2000	Network Size	2041	Network Size	2055	Network Size	2126	Network Size	1883	Network Size	2048	Network Size	1992	Network Size	2023	Network Size	1871	Network Size	2059	Network Size	2027
273		Computational Time		Computational Time		Computational Time		Computational Time		Computational Time		Computational Time		Computational Time		Computational Time		Computational Time		Computational Time		Computational Time		Computational Time		Computational Time		Computational Time		Computational Time		Computational Time		Computational Time		Computational Time		Computational Time		Computational Time		Computational Time		Computational Time		Computational Time		Computational Time
		2362.1	ms	2891.11	ms	2201.59	ms	2993.51	ms	2352.07	ms	2727.37	ms	39991.1	ms	5615.62	ms	10779.5	ms	10303.1	ms	22572.7	ms	6440.57	ms	1564.38	ms	5247.43	ms	9922.5	ms	95738.4	ms	4598.94	ms	2881.16	ms	8768.52	ms	8770.42	ms	29080.1	ms	4062.03	ms	2288.99	ms	15731.7	ms
1755	Musa acuminata (bananacyc)	Network Size	1906	Network Size	2051	Network Size	2183	Network Size	2029	Network Size	2098	Network Size	2041	Network Size	2035	Network Size	2142	Network Size	1962	Network Size	1973	Network Size	2306	Network Size	2026	Network Size	2031	Network Size	1942	Network Size	1965	Network Size	1980	Network Size	2089	Network Size	2031	Network Size	1972	Network Size	1933	Network Size	1951	Network Size	2016	Network Size	2000	Network Size	1972
277		Computational Time		Computational Time		Computational Time		Computational Time		Computational Time		Computational Time		Computational Time		Computational Time		Computational Time		Computational Time		Computational Time		Computational Time		Computational Time		Computational Time		Computational Time		Computational Time		Computational Time		Computational Time		Computational Time		Computational Time		Computational Time		Computational Time		Computational Time		Computational Time
		15389.1	ms	304128	ms	6923.78	ms	11104.7	ms	14205.7	ms	10596.4	ms	43903	ms	55979.5	ms	9823.82	ms	89737.5	ms	51760.5	ms	1.74322e+06	ms	19930.4	ms	18272.6	ms	21134.6	ms	37240.7	ms	19175.2	ms	13987.4	ms	-	ms	23616.2	ms	606207	ms	54127.8	ms	16436.2	ms	473126	ms
1730	Hordeum vulgare (barleycyc)	Network Size	1926	Network Size	2064	Network Size	2200	Network Size	2043	Network Size	2116	Network Size	2050	Network Size	2039	Network Size	2150	Network Size	1971	Network Size	1997	Network Size	2340	Network Size	2036	Network Size	2051	Network Size	1972	Network Size	1981	Network Size	2001	Network Size	2096	Network Size	2040	Network Size	1980	Network Size	1935	Network Size	1959	Network Size	2040	Network Size	2018	Network Size	1988
273		Computational Time		Computational Time		Computational Time		Computational Time		Computational Time		Computational Time		Computational Time		Computational Time		Computational Time		Computational Time		Computational Time		Computational Time		Computational Time		Computational Time		Computational Time		Computational Time		Computational Time		Computational Time		Computational Time		Computational Time		Computational Time		Computational Time		Computational Time		Computational Time
		15201.9	ms	19526.8	ms	507490	ms	13135.3	ms	28822.7	ms	70182.3	ms	95623.6	ms	23174.4	ms	13149.6	ms	17757.5	ms	53436.7	ms	34319.6	ms	30017.7	ms	34772.7	ms	30395.6	ms	129160	ms	5411.21	ms	13608.2	ms	101636	ms	136533	ms	108859	ms	46562.4	ms	16122.3	ms	30094.4	ms
1773	Brachypodium distachyon (brachypodiumcyc)	Network Size	1938	Network Size	2061	Network Size	2196	Network Size	2057	Network Size	2120	Network Size	2052	Network Size	2039	Network Size	2156	Network Size	1981	Network Size	2006	Network Size	2338	Network Size	2037	Network Size	2055	Network Size	1973	Network Size	1984	Network Size	1996	Network Size	2095	Network Size	2038	Network Size	1994	Network Size	1937	Network Size	1965	Network Size	2040	Network Size	2034	Network Size	1998
282		Computational Time		Computational Time		Computational Time		Computational Time		Computational Time		Computational Time		Computational Time		Computational Time		Computational Time		Computational Time		Computational Time		Computational Time		Computational Time		Computational Time		Computational Time		Computational Time		Computational Time		Computational Time		Computational Time		Computational Time		Computational Time		Computational Time		Computational Time		Computational Time
		17109.8	ms	28482.4	ms	8839.01	ms	8086.88	ms	7728.84	ms	9095.53	ms	17575.5	ms	27016.5	ms	34569.9	ms	5808.93	ms	12765.8	ms	29658.2	ms	8272.43	ms	12329.5	ms	9269.94	ms	19018.2	ms	12540.3	ms	8322.65	ms	35432.4	ms	11967.4	ms	15423.5	ms	12058.9	ms	7549.98	ms	13559.3	ms
1959	Triticum aestivum (breadwheatcyc)	Network Size	2067	Network Size	2213	Network Size	2325	Network Size	2188	Network Size	2235	Network Size	2195	Network Size	2187	Network Size	2285	Network Size	2116	Network Size	2133	Network Size	2442	Network Size	2182	Network Size	2193	Network Size	2105	Network Size	2117	Network Size	2143	Network Size	2196	Network Size	2189	Network Size	2134	Network Size	2089	Network Size	2092	Network Size	2181	Network Size	2150	Network Size	2128
305		Computational Time		Computational Time		Computational Time		Computational Time		Computational Time		Computational Time		Computational Time		Computational Time		Computational Time		Computational Time		Computational Time		Computational Time		Computational Time		Computational Time		Computational Time		Computational Time		Computational Time		Computational Time		Computational Time		Computational Time		Computational Time		Computational Time		Computational Time		Computational Time
		59936.2	ms	109090	ms	82590	ms	15678.6	ms	65681.7	ms	109572	ms	43688	ms	46816.9	ms	236654	ms	28822.7	ms	16490.4	ms	188079	ms	100681	ms	51184.9	ms	63870	ms	39135.6	ms	150354	ms	141924	ms	44458.1	ms	130230	ms	219813	ms	111838	ms	20975.2	ms	65049.3	ms
1843	Zea mays mays (corncyc)	Network Size	2026	Network Size	2142	Network Size	2228	Network Size	2127	Network Size	2177	Network Size	2133	Network Size	2120	Network Size	2225	Network Size	2076	Network Size	2082	Network Size	2406	Network Size	2119	Network Size	2132	Network Size	2068	Network Size	2071	Network Size	2074	Network Size	2170	Network Size	2124	Network Size	2072	Network Size	2014	Network Size	2046	Network Size	2121	Network Size	2108	Network Size	2079
289		Computational Time		Computational Time		Computational Time		Computational Time		Computational Time		Computational Time		Computational Time		Computational Time		Computational Time		Computational Time		Computational Time		Computational Time		Computational Time		Computational Time		Computational Time		Computational Time		Computational Time		Computational Time		Computational Time		Computational Time		Computational Time		Computational Time		Computational Time		Computational Time
		11195.5	ms	41112.5	ms	23957.9	ms	9559.29	ms	7878.12	ms	6316.82	ms	16836.3	ms	15431.3	ms	17015.8	ms	5370.11	ms	32566	ms	47338.6	ms	4436.84	ms	56700.4	ms	61690.4	ms	217815	ms	3045.35	ms	8173.58	ms	107295	ms	28122	ms	9391.96	ms	11176.3	ms	25641.8	ms	23531.4	ms
1747	Oryza glaberrima (oglaberrimacyc)	Network Size	1933	Network Size	2060	Network Size	2193	Network Size	2024	Network Size	2105	Network Size	2047	Network Size	2031	Network Size	2159	Network Size	1983	Network Size	2004	Network Size	2347	Network Size	2023	Network Size	2041	Network Size	1963	Network Size	1991	Network Size	2005	Network Size	2106	Network Size	2027	Network Size	1998	Network Size	1936	Network Size	1972	Network Size	2026	Network Size	2050	Network Size	1992
281		Computational Time		Computational Time		Computational Time		Computational Time		Computational Time		Computational Time		Computational Time		Computational Time		Computational Time		Computational Time		Computational Time		Computational Time		Computational Time		Computational Time		Computational Time		Computational Time		Computational Time		Computational Time		Computational Time		Computational Time		Computational Time		Computational Time		Computational Time		Computational Time
		3827.44	ms	42105.5	ms	11069	ms	8119.52	ms	15847.1	ms	4254.43	ms	3885.19	ms	31759.8	ms	19093.3	ms	8292.39	ms	9074.99	ms	13482	ms	11033.1	ms	17027	ms	4427.84	ms	61752.7	ms	45344.3	ms	5027.33	ms	408750	ms	211182	ms	56587.5	ms	5534.59	ms	17281.4	ms	81666.6	ms
1839	Oryza sativa japonica group (oryzacyc)	Network Size	1999	Network Size	2112	Network Size	2214	Network Size	2094	Network Size	2156	Network Size	2102	Network Size	2089	Network Size	2202	Network Size	2034	Network Size	2049	Network Size	2388	Network Size	2081	Network Size	2100	Network Size	2026	Network Size	2030	Network Size	2057	Network Size	2148	Network Size	2091	Network Size	2043	Network Size	1983	Network Size	2014	Network Size	2087	Network Size	2088	Network Size	2052
284		Computational Time		Computational Time		Computational Time		Computational Time		Computational Time		Computational Time		Computational Time		Computational Time		Computational Time		Computational Time		Computational Time		Computational Time		Computational Time		Computational Time		Computational Time		Computational Time		Computational Time		Computational Time		Computational Time		Computational Time		Computational Time		Computational Time		Computational Time		Computational Time
		23740	ms	127165	ms	25532.8	ms	2282.82	ms	16961	ms	10368.2	ms	14562.6	ms	34562.1	ms	45351.3	ms	17085.4	ms	568028	ms	22813.1	ms	10563.8	ms	71859.4	ms	27157.8	ms	5.02916e+06	ms	44238.5	ms	4441.88	ms	311434	ms	196791	ms	176054	ms	9177.1	ms	4712.08	ms	65423.5	ms
1670	Oropetium thomaeum (othomaeumcyc)	Network Size	1889	Network Size	2052	Network Size	2171	Network Size	2035	Network Size	2098	Network Size	2045	Network Size	2019	Network Size	2131	Network Size	1971	Network Size	1981	Network Size	2326	Network Size	2016	Network Size	2037	Network Size	1946	Network Size	1963	Network Size	1972	Network Size	2081	Network Size	2020	Network Size	1974	Network Size	1895	Network Size	1953	Network Size	2011	Network Size	2022	Network Size	1970
273		Computational Time		Computational Time		Computational Time		Computational Time		Computational Time		Computational Time		Computational Time		Computational Time		Computational Time		Computational Time		Computational Time		Computational Time		Computational Time		Computational Time		Computational Time		Computational Time		Computational Time		Computational Time		Computational Time		Computational Time		Computational Time		Computational Time		Computational Time		Computational Time
		35262.1	ms	89579.1	ms	25901	ms	12466.3	ms	28894.9	ms	37453.7	ms	55067.7	ms	108486	ms	644764	ms	11670.5	ms	47194.5	ms	135613	ms	59138.9	ms	13663.2	ms	5398.94	ms	84729.8	ms	20794.5	ms	33003.7	ms	381436	ms	19824.9	ms	26832	ms	28256.1	ms	11162.9	ms	18568.4	ms
1726	Ananas comosus (pineapplecyc)	Network Size	1890	Network Size	2044	Network Size	2169	Network Size	2018	Network Size	2083	Network Size	2031	Network Size	2013	Network Size	2124	Network Size	1949	Network Size	1970	Network Size	2316	Network Size	2014	Network Size	2019	Network Size	1937	Network Size	1958	Network Size	1962	Network Size	2075	Network Size	2014	Network Size	1959	Network Size	1904	Network Size	1937	Network Size	2007	Network Size	1995	Network Size	1971
271		Computational Time		Computational Time		Computational Time		Computational Time		Computational Time		Computational Time		Computational Time		Computational Time		Computational Time		Computational Time		Computational Time		Computational Time		Computational Time		Computational Time		Computational Time		Computational Time		Computational Time		Computational Time		Computational Time		Computational Time		Computational Time		Computational Time		Computational Time		Computational Time
		19690.4	ms	13568.1	ms	882978	ms	103552	ms	15200	ms	54512.7	ms	31711.2	ms	31768.2	ms	22809	ms	5226.74	ms	13946.9	ms	149898	ms	15233.5	ms	17683	ms	44981.8	ms	13886.8	ms	24032.7	ms	88251.2	ms	35710.5	ms	121562	ms	87141.2	ms	23378.9	ms	4516.15	ms	558386	ms
1780	Setaria italica (setariacyc)	Network Size	1949	Network Size	2070	Network Size	2209	Network Size	2047	Network Size	2120	Network Size	2056	Network Size	2043	Network Size	2174	Network Size	1986	Network Size	2007	Network Size	2347	Network Size	2044	Network Size	2055	Network Size	1985	Network Size	1990	Network Size	2020	Network Size	2102	Network Size	2049	Network Size	1997	Network Size	1943	Network Size	1976	Network Size	2045	Network Size	2038	Network Size	2008
281		Computational Time		Computational Time		Computational Time		Computational Time		Computational Time		Computational Time		Computational Time		Computational Time		Computational Time		Computational Time		Computational Time		Computational Time		Computational Time		Computational Time		Computational Time		Computational Time		Computational Time		Computational Time		Computational Time		Computational Time		Computational Time		Computational Time		Computational Time		Computational Time
		8982.71	ms	22729.6	ms	23798.5	ms	57475.9	ms	25440.5	ms	23101.8	ms	61711.3	ms	126851	ms	59526.4	ms	21248.6	ms	137293	ms	14757.5	ms	11576.2	ms	118545	ms	221430	ms	4.06171e+06	ms	60375.4	ms	10326.9	ms	133296	ms	68731.2	ms	196738	ms	18384.7	ms	55164.6	ms	62054.5	ms
1739	Sorghum bicolor (sorghumbicolorcyc)	Network Size	1919	Network Size	2057	Network Size	2190	Network Size	2028	Network Size	2098	Network Size	2035	Network Size	2025	Network Size	2134	Network Size	1965	Network Size	1974	Network Size	2328	Network Size	2024	Network Size	2037	Network Size	1959	Network Size	1975	Network Size	1989	Network Size	2079	Network Size	2027	Network Size	1971	Network Size	1914	Network Size	1955	Network Size	2024	Network Size	2021	Network Size	1983
269		Computational Time		Computational Time		Computational Time		Computational Time		Computational Time		Computational Time		Computational Time		Computational Time		Computational Time		Computational Time		Computational Time		Computational Time		Computational Time		Computational Time		Computational Time		Computational Time		Computational Time		Computational Time		Computational Time		Computational Time		Computational Time		Computational Time		Computational Time		Computational Time
		9014.02	ms	23003	ms	78378.8	ms	6274.02	ms	56359.6	ms	53862.9	ms	108336	ms	14854.2	ms	15080.2	ms	44096.8	ms	7907.08	ms	61191.9	ms	19516.4	ms	17536.2	ms	14365.1	ms	79469.2	ms	11948.8	ms	7576.56	ms	75321.3	ms	31184.9	ms	12228.2	ms	15723.7	ms	13579.5	ms	6006.78	ms
1631	Spirodela polyrhiza (spirodelacyc)	Network Size	1814	Network Size	2001	Network Size	2130	Network Size	1968	Network Size	2037	Network Size	1980	Network Size	1972	Network Size	2074	Network Size	1901	Network Size	1923	Network Size	2260	Network Size	1963	Network Size	1975	Network Size	1879	Network Size	1916	Network Size	1908	Network Size	2013	Network Size	1972	Network Size	1923	Network Size	1861	Network Size	1897	Network Size	1956	Network Size	1950	Network Size	1909
271		Computational Time		Computational Time		Computational Time		Computational Time		Computational Time		Computational Time		Computational Time		Computational Time		Computational Time		Computational Time		Computational Time		Computational Time		Computational Time		Computational Time		Computational Time		Computational Time		Computational Time		Computational Time		Computational Time		Computational Time		Computational Time		Computational Time		Computational Time		Computational Time
		9583.9	ms	36105.3	ms	18489.5	ms	5886.98	ms	36662.4	ms	16293.7	ms	4573.18	ms	24380.1	ms	134924	ms	1.10843e+06	ms	58154.7	ms	15807.1	ms	9387.68	ms	1.46717e+06	ms	20657.3	ms	63280.9	ms	142218	ms	44844.7	ms	412011	ms	85040.4	ms	73094.9	ms	9600.74	ms	92502.6	ms	73043.2	ms
1784	Setaria viridis (sviridiscyc)	Network Size	1946	Network Size	2073	Network Size	2205	Network Size	2043	Network Size	2114	Network Size	2051	Network Size	2037	Network Size	2173	Network Size	1997	Network Size	2003	Network Size	2355	Network Size	2037	Network Size	2051	Network Size	1990	Network Size	1995	Network Size	2010	Network Size	2102	Network Size	2043	Network Size	2009	Network Size	1940	Network Size	1976	Network Size	2040	Network Size	2047	Network Size	2006
279		Computational Time		Computational Time		Computational Time		Computational Time		Computational Time		Computational Time		Computational Time		Computational Time		Computational Time		Computational Time		Computational Time		Computational Time		Computational Time		Computational Time		Computational Time		Computational Time		Computational Time		Computational Time		Computational Time		Computational Time		Computational Time		Computational Time		Computational Time		Computational Time
		4377.93	ms	25911.8	ms	45144.7	ms	16768.9	ms	17670.7	ms	5568.71	ms	30689.1	ms	25340.1	ms	58206	ms	39512.6	ms	189217	ms	64861.6	ms	6136.89	ms	99360.7	ms	22212	ms	193305	ms	38550.3	ms	10622.7	ms	322877	ms	52820.8	ms	176017	ms	17097.7	ms	71868.6	ms	72015	ms
1910	Panicum virgatum (switchgrasscyc)	Network Size	2029	Network Size	2177	Network Size	2300	Network Size	2152	Network Size	2206	Network Size	2158	Network Size	2143	Network Size	2259	Network Size	2094	Network Size	2109	Network Size	2430	Network Size	2142	Network Size	2160	Network Size	2077	Network Size	2092	Network Size	2097	Network Size	2194	Network Size	2141	Network Size	2101	Network Size	2053	Network Size	2078	Network Size	2144	Network Size	2139	Network Size	2110
300		Computational Time		Computational Time		Computational Time		Computational Time		Computational Time		Computational Time		Computational Time		Computational Time		Computational Time		Computational Time		Computational Time		Computational Time		Computational Time		Computational Time		Computational Time		Computational Time		Computational Time		Computational Time		Computational Time		Computational Time		Computational Time		Computational Time		Computational Time		Computational Time
		38688.1	ms	24750.4	ms	173425	ms	9943.91	ms	6556.42	ms	9730.01	ms	106633	ms	22103	ms	4386.48	ms	32313.1	ms	203283	ms	31503.3	ms	66715	ms	19541.8	ms	7221.36	ms	12705.7	ms	25324.1	ms	16686.5	ms	31871.5	ms	65974.3	ms	123803	ms	45392.2	ms	5573.94	ms	24992.2	ms
1816	Triticum urartu (wheatacyc)	Network Size	1991	Network Size	2135	Network Size	2256	Network Size	2112	Network Size	2179	Network Size	2119	Network Size	2110	Network Size	2211	Network Size	2051	Network Size	2073	Network Size	2401	Network Size	2102	Network Size	2116	Network Size	2044	Network Size	2053	Network Size	2070	Network Size	2152	Network Size	2114	Network Size	2060	Network Size	2021	Network Size	2020	Network Size	2103	Network Size	2089	Network Size	2067
294		Computational Time		Computational Time		Computational Time		Computational Time		Computational Time		Computational Time		Computational Time		Computational Time		Computational Time		Computational Time		Computational Time		Computational Time		Computational Time		Computational Time		Computational Time		Computational Time		Computational Time		Computational Time		Computational Time		Computational Time		Computational Time		Computational Time		Computational Time		Computational Time
		11278.9	ms	5207.1	ms	5606.54	ms	3078.82	ms	5757.5	ms	8019.25	ms	31948.6	ms	19807.1	ms	6664.4	ms	185892	ms	83834.1	ms	34273	ms	15223.4	ms	22354.3	ms	12777.3	ms	15348.2	ms	48208.6	ms	6249.07	ms	206924	ms	111352	ms	97243.1	ms	3404.99	ms	27914.4	ms	33983.2	ms
1777	Aegilops tauschii (wheatdcyc)	Network Size	1959	Network Size	2100	Network Size	2234	Network Size	2071	Network Size	2144	Network Size	2086	Network Size	2078	Network Size	2187	Network Size	2006	Network Size	2040	Network Size	2369	Network Size	2073	Network Size	2087	Network Size	2011	Network Size	2018	Network Size	2026	Network Size	2119	Network Size	2075	Network Size	2030	Network Size	1989	Network Size	1980	Network Size	2075	Network Size	2053	Network Size	2031
284		Computational Time		Computational Time		Computational Time		Computational Time		Computational Time		Computational Time		Computational Time		Computational Time		Computational Time		Computational Time		Computational Time		Computational Time		Computational Time		Computational Time		Computational Time		Computational Time		Computational Time		Computational Time		Computational Time		Computational Time		Computational Time		Computational Time		Computational Time		Computational Time
		41903.9	ms	2.73332e+06	ms	138152	ms	6942.81	ms	95754.2	ms	56255	ms	423261	ms	493445	ms	41646	ms	83585.8	ms	12903.7	ms	41962.7	ms	41676.7	ms	39011.7	ms	24387.7	ms	257885	ms	8394.9	ms	33761.3	ms	281311	ms	1.08884e+06	ms	48636.6	ms	46211.9	ms	92261.5	ms	13981.5	ms
1551	Zostera marina (zmarinacyc)	Network Size	1797	Network Size	1956	Network Size	2089	Network Size	1927	Network Size	2006	Network Size	1937	Network Size	1922	Network Size	2040	Network Size	1868	Network Size	1906	Network Size	2252	Network Size	1909	Network Size	1931	Network Size	1855	Network Size	1900	Network Size	1890	Network Size	2009	Network Size	1921	Network Size	1899	Network Size	1831	Network Size	1867	Network Size	1918	Network Size	1944	Network Size	1890
247		Computational Time		Computational Time		Computational Time		Computational Time		Computational Time		Computational Time		Computational Time		Computational Time		Computational Time		Computational Time		Computational Time		Computational Time		Computational Time		Computational Time		Computational Time		Computational Time		Computational Time		Computational Time		Computational Time		Computational Time		Computational Time		Computational Time		Computational Time		Computational Time
		5843.83	ms	5481.09	ms	10360.3	ms	2258.69	ms	1649.31	ms	3178.26	ms	20803.4	ms	7804.66	ms	41853.1	ms	4642.41	ms	4368.21	ms	3103.52	ms	3105.49	ms	2553.64	ms	4074.85	ms	24455.5	ms	5517.72	ms	3336.58	ms	7431.71	ms	7770.64	ms	3817.69	ms	3974.79	ms	2385.33	ms	4886.51	ms
1706	Physcomitrella patens (mosscyc)	Network Size	2011	Network Size	2158	Network Size	2270	Network Size	2139	Network Size	2218	Network Size	2151	Network Size	2125	Network Size	2227	Network Size	2092	Network Size	2112	Network Size	2403	Network Size	2126	Network Size	2140	Network Size	2074	Network Size	2112	Network Size	2116	Network Size	2221	Network Size	2128	Network Size	2115	Network Size	2048	Network Size	2092	Network Size	2116	Network Size	2139	Network Size	2097
276		Computational Time		Computational Time		Computational Time		Computational Time		Computational Time		Computational Time		Computational Time		Computational Time		Computational Time		Computational Time		Computational Time		Computational Time		Computational Time		Computational Time		Computational Time		Computational Time		Computational Time		Computational Time		Computational Time		Computational Time		Computational Time		Computational Time		Computational Time		Computational Time
		3414.82	ms	32294.7	ms	4494.84	ms	15310.9	ms	2551.12	ms	4639.57	ms	4805.12	ms	9065.86	ms	48017.4	ms	413144	ms	20804.2	ms	3488.51	ms	2495.86	ms	71909.7	ms	16115.6	ms	15167.5	ms	7959.7	ms	4568.97	ms	13608.8	ms	13597.8	ms	83857.6	ms	3960.82	ms	17947.8	ms	109489	ms
1647	Selaginella moellendorffii (selaginellacyc)	Network Size	1891	Network Size	2032	Network Size	2167	Network Size	2010	Network Size	2086	Network Size	2021	Network Size	2005	Network Size	2131	Network Size	1957	Network Size	1982	Network Size	2305	Network Size	1996	Network Size	2015	Network Size	1949	Network Size	1975	Network Size	1960	Network Size	2082	Network Size	1996	Network Size	1977	Network Size	1921	Network Size	1951	Network Size	1991	Network Size	2017	Network Size	1975
261		Computational Time		Computational Time		Computational Time		Computational Time		Computational Time		Computational Time		Computational Time		Computational Time		Computational Time		Computational Time		Computational Time		Computational Time		Computational Time		Computational Time		Computational Time		Computational Time		Computational Time		Computational Time		Computational Time		Computational Time		Computational Time		Computational Time		Computational Time		Computational Time
		5610.13	ms	13757.6	ms	9581.9	ms	3327.26	ms	4646.31	ms	14898.9	ms	13386.2	ms	16345.8	ms	8891.54	ms	6871.49	ms	6028.27	ms	4213.86	ms	61017.1	ms	3917.45	ms	3683.72	ms	4254.97	ms	6730.76	ms	22310.8	ms	3016.96	ms	3323.33	ms	24239.3	ms	9169.04	ms	3143.3	ms	14452.6	ms
1492	Chlamydomonas reinhardtii (chlamycyc)	Network Size	2017	Network Size	2143	Network Size	2260	Network Size	2119	Network Size	2197	Network Size	2139	Network Size	2107	Network Size	2242	Network Size	2094	Network Size	2133	Network Size	2428	Network Size	2109	Network Size	2130	Network Size	2083	Network Size	2109	Network Size	2120	Network Size	2219	Network Size	2113	Network Size	2116	Network Size	2033	Network Size	2085	Network Size	2101	Network Size	2162	Network Size	2099
235		Computational Time		Computational Time		Computational Time		Computational Time		Computational Time		Computational Time		Computational Time		Computational Time		Computational Time		Computational Time		Computational Time		Computational Time		Computational Time		Computational Time		Computational Time		Computational Time		Computational Time		Computational Time		Computational Time		Computational Time		Computational Time		Computational Time		Computational Time		Computational Time
		13691.6	ms	2558.53	ms	5383.23	ms	17624.1	ms	9036.61	ms	8365.48	ms	4801.57	ms	3777.17	ms	5345	ms	92216.6	ms	14707.5	ms	5407.81	ms	89291.7	ms	135835	ms	133419	ms	12066.6	ms	12766.6	ms	4123.32	ms	170771	ms	11424.1	ms	30622.6	ms	31519.7	ms	67130	ms	9225.5	ms
1382	Coccomyxa subellipsoidea C-169 (csubellipsoideacyc)	Network Size	1933	Network Size	2065	Network Size	2193	Network Size	2034	Network Size	2117	Network Size	2055	Network Size	2024	Network Size	2163	Network Size	2003	Network Size	2043	Network Size	2350	Network Size	2026	Network Size	2042	Network Size	2000	Network Size	2030	Network Size	2029	Network Size	2130	Network Size	2034	Network Size	2031	Network Size	1950	Network Size	2004	Network Size	2022	Network Size	2079	Network Size	2003
226		Computational Time		Computational Time		Computational Time		Computational Time		Computational Time		Computational Time		Computational Time		Computational Time		Computational Time		Computational Time		Computational Time		Computational Time		Computational Time		Computational Time		Computational Time		Computational Time		Computational Time		Computational Time		Computational Time		Computational Time		Computational Time		Computational Time		Computational Time		Computational Time
		6953.54	ms	3819.24	ms	2010.33	ms	3318.92	ms	1793.14	ms	1322.96	ms	2819.6	ms	1422.32	ms	1731.19	ms	37238.2	ms	49126.6	ms	994.778	ms	3124.09	ms	1860.23	ms	1893.22	ms	3655.55	ms	46722.5	ms	1428.23	ms	1521.73	ms	11144.8	ms	11761	ms	1652.4	ms	6120.45	ms	344055	ms
1288	Micromonas commoda RCC299 (mcommodacyc)	Network Size	1911	Network Size	2056	Network Size	2197	Network Size	2006	Network Size	2109	Network Size	2042	Network Size	2018	Network Size	2138	Network Size	1976	Network Size	2031	Network Size	2339	Network Size	2015	Network Size	2036	Network Size	1982	Network Size	2018	Network Size	2015	Network Size	2115	Network Size	2019	Network Size	2013	Network Size	1928	Network Size	1983	Network Size	2014	Network Size	2071	Network Size	1993
205		Computational Time		Computational Time		Computational Time		Computational Time		Computational Time		Computational Time		Computational Time		Computational Time		Computational Time		Computational Time		Computational Time		Computational Time		Computational Time		Computational Time		Computational Time		Computational Time		Computational Time		Computational Time		Computational Time		Computational Time		Computational Time		Computational Time		Computational Time		Computational Time
		745.188	ms	2424.2	ms	1335.46	ms	741.013	ms	1918.65	ms	945.644	ms	1045.97	ms	740.818	ms	1012.94	ms	1146.61	ms	1283.77	ms	2319.01	ms	1577.2	ms	1294.04	ms	832.777	ms	1165.56	ms	1099.33	ms	1899.28	ms	1160.58	ms	868.264	ms	1374.77	ms	1426.26	ms	939.869	ms	936.406	ms
1248	Micromonas pusilla CCMP1545 (mpusillacyc)	Network Size	1915	Network Size	2052	Network Size	2192	Network Size	2015	Network Size	2111	Network Size	2041	Network Size	2010	Network Size	2140	Network Size	1985	Network Size	2035	Network Size	2346	Network Size	2013	Network Size	2033	Network Size	1982	Network Size	2013	Network Size	2019	Network Size	2115	Network Size	2018	Network Size	2009	Network Size	1933	Network Size	1982	Network Size	2008	Network Size	2073	Network Size	1985
208		Computational Time		Computational Time		Computational Time		Computational Time		Computational Time		Computational Time		Computational Time		Computational Time		Computational Time		Computational Time		Computational Time		Computational Time		Computational Time		Computational Time		Computational Time		Computational Time		Computational Time		Computational Time		Computational Time		Computational Time		Computational Time		Computational Time		Computational Time		Computational Time
		732.083	ms	2129.87	ms	3761.88	ms	804.85	ms	711.187	ms	1155.25	ms	931.366	ms	896.373	ms	1851.2	ms	661.604	ms	1479.74	ms	1709.68	ms	1127.43	ms	946.946	ms	953.298	ms	948.466	ms	995.649	ms	1316.19	ms	863.862	ms	2609.51	ms	1281.4	ms	1123.66	ms	1248.68	ms	687.187	ms
1161	Ostreococcus lucimarinus (olucimarinuscyc)	Network Size	1869	Network Size	2003	Network Size	2152	Network Size	1974	Network Size	2064	Network Size	1988	Network Size	1963	Network Size	2101	Network Size	1936	Network Size	1988	Network Size	2303	Network Size	1964	Network Size	1989	Network Size	1941	Network Size	1977	Network Size	1979	Network Size	2081	Network Size	1968	Network Size	1978	Network Size	1888	Network Size	1947	Network Size	1969	Network Size	2026	Network Size	1944
194		Computational Time		Computational Time		Computational Time		Computational Time		Computational Time		Computational Time		Computational Time		Computational Time		Computational Time		Computational Time		Computational Time		Computational Time		Computational Time		Computational Time		Computational Time		Computational Time		Computational Time		Computational Time		Computational Time		Computational Time		Computational Time		Computational Time		Computational Time		Computational Time
		1306.88	ms	1051.17	ms	6150.28	ms	2538.41	ms	1112.49	ms	1218.7	ms	2393.15	ms	2507.69	ms	825.273	ms	837.074	ms	1600.65	ms	1487.73	ms	2370.77	ms	827.527	ms	1293.11	ms	3452.77	ms	779.204	ms	918.729	ms	1182.04	ms	950.294	ms	937.786	ms	647.56	ms	1637.03	ms	678.05	ms
1350	Volvox carteri (vcartericyc)	Network Size	1916	Network Size	2071	Network Size	2196	Network Size	2035	Network Size	2119	Network Size	2062	Network Size	2038	Network Size	2162	Network Size	2003	Network Size	2046	Network Size	2354	Network Size	2033	Network Size	2053	Network Size	1996	Network Size	2031	Network Size	2022	Network Size	2136	Network Size	2037	Network Size	2032	Network Size	1948	Network Size	2003	Network Size	2026	Network Size	2071	Network Size	2010
219		Computational Time		Computational Time		Computational Time		Computational Time		Computational Time		Computational Time		Computational Time		Computational Time		Computational Time		Computational Time		Computational Time		Computational Time		Computational Time		Computational Time		Computational Time		Computational Time		Computational Time		Computational Time		Computational Time		Computational Time		Computational Time		Computational Time		Computational Time		Computational Time
		2908.01	ms	3977.79	ms	10446.2	ms	2162.36	ms	1961.28	ms	1771.88	ms	28805.8	ms	10499	ms	100508	ms	25145.8	ms	14814.5	ms	2199.34	ms	1810.28	ms	7560.63	ms	10923.2	ms	6946.92	ms	19785.9	ms	2304.64	ms	1100.2	ms	85026.8	ms	144532	ms	1490.37	ms	44545.6	ms	17363.5	ms
[truncated: 92 more columns]
