# Supplementary material for: Finding and analysing the minimum set of driver nodes required to control multilayer networks
Source: Sci Rep. 2019 Jan 24;9:576. doi: 10.1038/s41598-018-37046-z (PMC6345816; doi:10.1038/s41598-018-37046-z)
Supplement: Supplementary file 3 — Data For Table S2 [file 41598_2018_37046_MOESM3_ESM.xls]

## Sheet: Sheet0
Group Number	Plantcyc - Main component	1		2		3		4		5		6		7		8		9		10		11		12		13		14		15		16		17		18		19		20		21		22		23		24
1	potatocyc mtruncatulacyc clementinecyc			Overlap : |v|	1489	Overlap : |v|	1477	Overlap : |v|	1483	Overlap : |v|	1492	Overlap : |v|	1478	Overlap : |v|	1497	Overlap : |v|	1467	Overlap : |v|	1473	Overlap : |v|	1529	Overlap : |v|	1463	Overlap : |v|	1459	Overlap : |v|	1455	Overlap : |v|	1515	Overlap : |v|	1469	Overlap : |v|	1372	Overlap : |v|	1406	Overlap : |v|	1380	Overlap : |v|	1457	Overlap : |v|	1430	Overlap : |v|	1428	Overlap : |v|	1407	Overlap : |v|	1346	Overlap : |v|	929
				MDSM	239	MDSM	241	MDSM	239	MDSM	247	MDSM	237	MDSM	232	MDSM	235	MDSM	239	MDSM	245	MDSM	237	MDSM	238	MDSM	236	MDSM	243	MDSM	240	MDSM	234	MDSM	230	MDSM	226	MDSM	238	MDSM	239	MDSM	238	MDSM	231	MDSM	221	MDSM	172
				MDSI	81	MDSI	95	MDSI	80	MDSI	87	MDSI	76	MDSI	92	MDSI	88	MDSI	85	MDSI	80	MDSI	77	MDSI	83	MDSI	80	MDSI	94	MDSI	83	MDSI	61	MDSI	71	MDSI	72	MDSI	75	MDSI	67	MDSI	83	MDSI	85	MDSI	86	MDSI	43
2	mdomesticacyc soleraceacyc flaxcyc	Network Size	2358			Overlap : |v|	1458	Overlap : |v|	1472	Overlap : |v|	1472	Overlap : |v|	1480	Overlap : |v|	1499	Overlap : |v|	1465	Overlap : |v|	1464	Overlap : |v|	1517	Overlap : |v|	1461	Overlap : |v|	1452	Overlap : |v|	1431	Overlap : |v|	1502	Overlap : |v|	1460	Overlap : |v|	1383	Overlap : |v|	1406	Overlap : |v|	1387	Overlap : |v|	1463	Overlap : |v|	1427	Overlap : |v|	1427	Overlap : |v|	1429	Overlap : |v|	1376	Overlap : |v|	947
		Computational Time				MDSM	237	MDSM	234	MDSM	242	MDSM	237	MDSM	232	MDSM	236	MDSM	237	MDSM	242	MDSM	233	MDSM	239	MDSM	230	MDSM	241	MDSM	237	MDSM	236	MDSM	234	MDSM	228	MDSM	238	MDSM	238	MDSM	232	MDSM	238	MDSM	227	MDSM	172
		11804.8	ms			MDSI	75	MDSI	80	MDSI	75	MDSI	78	MDSI	76	MDSI	76	MDSI	78	MDSI	91	MDSI	79	MDSI	76	MDSI	88	MDSI	81	MDSI	68	MDSI	74	MDSI	62	MDSI	67	MDSI	69	MDSI	68	MDSI	74	MDSI	86	MDSI	84	MDSI	55
3	esalsugineumcyc mguttatuscyc redclovercyc	Network Size	2370	Network Size	2371			Overlap : |v|	1493	Overlap : |v|	1444	Overlap : |v|	1523	Overlap : |v|	1482	Overlap : |v|	1481	Overlap : |v|	1490	Overlap : |v|	1490	Overlap : |v|	1451	Overlap : |v|	1496	Overlap : |v|	1454	Overlap : |v|	1481	Overlap : |v|	1475	Overlap : |v|	1357	Overlap : |v|	1373	Overlap : |v|	1372	Overlap : |v|	1436	Overlap : |v|	1405	Overlap : |v|	1388	Overlap : |v|	1402	Overlap : |v|	1346	Overlap : |v|	937
		Computational Time		Computational Time				MDSM	235	MDSM	241	MDSM	245	MDSM	238	MDSM	236	MDSM	240	MDSM	240	MDSM	239	MDSM	243	MDSM	232	MDSM	243	MDSM	237	MDSM	234	MDSM	230	MDSM	229	MDSM	238	MDSM	237	MDSM	234	MDSM	232	MDSM	222	MDSM	174
		10153.6	ms	16284.9	ms			MDSI	100	MDSI	86	MDSI	87	MDSI	82	MDSI	85	MDSI	94	MDSI	82	MDSI	85	MDSI	99	MDSI	92	MDSI	86	MDSI	96	MDSI	58	MDSI	70	MDSI	75	MDSI	72	MDSI	77	MDSI	78	MDSI	101	MDSI	81	MDSI	52
4	commonbeancyc graimondiicyc crubellacyc	Network Size	2374	Network Size	2355	Network Size	2296			Overlap : |v|	1451	Overlap : |v|	1531	Overlap : |v|	1487	Overlap : |v|	1496	Overlap : |v|	1515	Overlap : |v|	1514	Overlap : |v|	1448	Overlap : |v|	1488	Overlap : |v|	1466	Overlap : |v|	1497	Overlap : |v|	1500	Overlap : |v|	1374	Overlap : |v|	1394	Overlap : |v|	1381	Overlap : |v|	1462	Overlap : |v|	1427	Overlap : |v|	1416	Overlap : |v|	1429	Overlap : |v|	1355	Overlap : |v|	939
		Computational Time		Computational Time		Computational Time				MDSM	237	MDSM	245	MDSM	233	MDSM	237	MDSM	241	MDSM	242	MDSM	234	MDSM	240	MDSM	232	MDSM	241	MDSM	241	MDSM	236	MDSM	231	MDSM	229	MDSM	238	MDSM	238	MDSM	240	MDSM	234	MDSM	221	MDSM	173
		58298.2	ms	30226.6	ms	14274.5	ms			MDSI	90	MDSI	80	MDSI	89	MDSI	85	MDSI	93	MDSI	85	MDSI	74	MDSI	84	MDSI	87	MDSI	86	MDSI	76	MDSI	69	MDSI	65	MDSI	79	MDSI	77	MDSI	68	MDSI	95	MDSI	100	MDSI	92	MDSI	50
5	redsagecyc ljaponicuscyc tomatocyc	Network Size	2321	Network Size	2353	Network Size	2360	Network Size	2373			Overlap : |v|	1444	Overlap : |v|	1462	Overlap : |v|	1435	Overlap : |v|	1448	Overlap : |v|	1496	Overlap : |v|	1437	Overlap : |v|	1435	Overlap : |v|	1408	Overlap : |v|	1484	Overlap : |v|	1442	Overlap : |v|	1374	Overlap : |v|	1380	Overlap : |v|	1361	Overlap : |v|	1426	Overlap : |v|	1397	Overlap : |v|	1405	Overlap : |v|	1406	Overlap : |v|	1335	Overlap : |v|	930
		Computational Time		Computational Time		Computational Time		Computational Time				MDSM	239	MDSM	232	MDSM	233	MDSM	239	MDSM	247	MDSM	239	MDSM	242	MDSM	231	MDSM	244	MDSM	241	MDSM	236	MDSM	231	MDSM	232	MDSM	236	MDSM	235	MDSM	234	MDSM	237	MDSM	224	MDSM	176
		150675	ms	43127.4	ms	7476.26	ms	43547.9	ms			MDSI	73	MDSI	89	MDSI	84	MDSI	80	MDSI	86	MDSI	77	MDSI	86	MDSI	79	MDSI	93	MDSI	83	MDSI	60	MDSI	72	MDSI	67	MDSI	78	MDSI	69	MDSI	90	MDSI	90	MDSI	82	MDSI	41
6	tparvulacyc boleracea_oleraceacyc aracyc	Network Size	2486	Network Size	2433	Network Size	2406	Network Size	2359	Network Size	2470			Overlap : |v|	1501	Overlap : |v|	1518	Overlap : |v|	1525	Overlap : |v|	1529	Overlap : |v|	1457	Overlap : |v|	1559	Overlap : |v|	1498	Overlap : |v|	1497	Overlap : |v|	1501	Overlap : |v|	1371	Overlap : |v|	1410	Overlap : |v|	1385	Overlap : |v|	1472	Overlap : |v|	1440	Overlap : |v|	1434	Overlap : |v|	1446	Overlap : |v|	1380	Overlap : |v|	938
		Computational Time		Computational Time		Computational Time		Computational Time		Computational Time				MDSM	239	MDSM	239	MDSM	247	MDSM	243	MDSM	238	MDSM	256	MDSM	238	MDSM	242	MDSM	246	MDSM	234	MDSM	233	MDSM	228	MDSM	241	MDSM	241	MDSM	239	MDSM	236	MDSM	224	MDSM	173
		15893.3	ms	9380.87	ms	15446.9	ms	66846.6	ms	13978.4	ms			MDSI	81	MDSI	87	MDSI	94	MDSI	79	MDSI	68	MDSI	89	MDSI	82	MDSI	82	MDSI	70	MDSI	68	MDSI	71	MDSI	76	MDSI	81	MDSI	67	MDSI	81	MDSI	94	MDSI	73	MDSI	40
7	fvesca_vescacyc sugarbeetcyc cassavacyc	Network Size	2306	Network Size	2256	Network Size	2330	Network Size	2294	Network Size	2326	Network Size	2393			Overlap : |v|	1466	Overlap : |v|	1479	Overlap : |v|	1526	Overlap : |v|	1471	Overlap : |v|	1482	Overlap : |v|	1431	Overlap : |v|	1513	Overlap : |v|	1465	Overlap : |v|	1376	Overlap : |v|	1407	Overlap : |v|	1372	Overlap : |v|	1473	Overlap : |v|	1422	Overlap : |v|	1414	Overlap : |v|	1426	Overlap : |v|	1357	Overlap : |v|	932
		Computational Time		Computational Time		Computational Time		Computational Time		Computational Time		Computational Time				MDSM	230	MDSM	235	MDSM	237	MDSM	236	MDSM	240	MDSM	228	MDSM	236	MDSM	232	MDSM	232	MDSM	229	MDSM	227	MDSM	236	MDSM	232	MDSM	230	MDSM	231	MDSM	224	MDSM	173
		8065.35	ms	20990.4	ms	10023.8	ms	14417.1	ms	29730.9	ms	25896.3	ms			MDSI	78	MDSI	89	MDSI	90	MDSI	89	MDSI	84	MDSI	91	MDSI	92	MDSI	82	MDSI	68	MDSI	76	MDSI	61	MDSI	80	MDSI	75	MDSI	75	MDSI	90	MDSI	88	MDSI	46
8	ppersicacyc bstrictacyc sweetorangecyc	Network Size	2353	Network Size	2311	Network Size	2295	Network Size	2259	Network Size	2369	Network Size	2333	Network Size	2267			Overlap : |v|	1502	Overlap : |v|	1501	Overlap : |v|	1437	Overlap : |v|	1485	Overlap : |v|	1448	Overlap : |v|	1489	Overlap : |v|	1473	Overlap : |v|	1354	Overlap : |v|	1386	Overlap : |v|	1375	Overlap : |v|	1447	Overlap : |v|	1418	Overlap : |v|	1413	Overlap : |v|	1405	Overlap : |v|	1348	Overlap : |v|	938
		Computational Time		Computational Time		Computational Time		Computational Time		Computational Time		Computational Time		Computational Time				MDSM	241	MDSM	241	MDSM	235	MDSM	238	MDSM	231	MDSM	241	MDSM	239	MDSM	232	MDSM	229	MDSM	228	MDSM	236	MDSM	239	MDSM	238	MDSM	235	MDSM	222	MDSM	172
		8.86185e+06	ms	23768.7	ms	31508.7	ms	270462	ms	10765.4	ms	83098.6	ms	53009.2	ms			MDSI	88	MDSI	95	MDSI	78	MDSI	91	MDSI	84	MDSI	86	MDSI	85	MDSI	75	MDSI	75	MDSI	79	MDSI	79	MDSI	77	MDSI	93	MDSI	88	MDSI	85	MDSI	52
9	soycyc papayacyc alyratacyc	Network Size	2444	Network Size	2418	Network Size	2353	Network Size	2308	Network Size	2435	Network Size	2381	Network Size	2378	Network Size	2330			Overlap : |v|	1519	Overlap : |v|	1448	Overlap : |v|	1489	Overlap : |v|	1456	Overlap : |v|	1499	Overlap : |v|	1491	Overlap : |v|	1371	Overlap : |v|	1390	Overlap : |v|	1376	Overlap : |v|	1455	Overlap : |v|	1433	Overlap : |v|	1410	Overlap : |v|	1417	Overlap : |v|	1350	Overlap : |v|	935
		Computational Time		Computational Time		Computational Time		Computational Time		Computational Time		Computational Time		Computational Time		Computational Time				MDSM	243	MDSM	238	MDSM	244	MDSM	230	MDSM	244	MDSM	243	MDSM	237	MDSM	232	MDSM	231	MDSM	241	MDSM	240	MDSM	240	MDSM	236	MDSM	224	MDSM	174
		148434	ms	32111.6	ms	54842.3	ms	28956.6	ms	15639.7	ms	41020.8	ms	64077.5	ms	35536.9	ms			MDSI	85	MDSI	66	MDSI	93	MDSI	96	MDSI	89	MDSI	81	MDSI	66	MDSI	70	MDSI	75	MDSI	68	MDSI	77	MDSI	85	MDSI	97	MDSI	80	MDSI	41
10	cocoacyc castorbeancyc csativa_pkcyc	Network Size	2569	Network Size	2538	Network Size	2607	Network Size	2580	Network Size	2588	Network Size	2663	Network Size	2471	Network Size	2537	Network Size	2651			Overlap : |v|	1487	Overlap : |v|	1493	Overlap : |v|	1473	Overlap : |v|	1530	Overlap : |v|	1492	Overlap : |v|	1393	Overlap : |v|	1424	Overlap : |v|	1392	Overlap : |v|	1493	Overlap : |v|	1454	Overlap : |v|	1446	Overlap : |v|	1453	Overlap : |v|	1380	Overlap : |v|	949
		Computational Time		Computational Time		Computational Time		Computational Time		Computational Time		Computational Time		Computational Time		Computational Time		Computational Time				MDSM	241	MDSM	245	MDSM	236	MDSM	246	MDSM	242	MDSM	239	MDSM	235	MDSM	232	MDSM	243	MDSM	244	MDSM	240	MDSM	240	MDSM	227	MDSM	176
		55664.2	ms	49236.6	ms	19241.2	ms	25329.8	ms	68542.3	ms	27290.7	ms	16261	ms	158286	ms	23844.8	ms			MDSI	71	MDSI	84	MDSI	85	MDSI	85	MDSI	86	MDSI	66	MDSI	77	MDSI	78	MDSI	85	MDSI	71	MDSI	88	MDSI	91	MDSI	88	MDSI	40
11	carrotcyc croseuscyc ahypochondriacuscyc	Network Size	2352	Network Size	2295	Network Size	2371	Network Size	2356	Network Size	2339	Network Size	2419	Network Size	2256	Network Size	2313	Network Size	2420	Network Size	2547			Overlap : |v|	1445	Overlap : |v|	1418	Overlap : |v|	1473	Overlap : |v|	1443	Overlap : |v|	1365	Overlap : |v|	1384	Overlap : |v|	1370	Overlap : |v|	1434	Overlap : |v|	1389	Overlap : |v|	1396	Overlap : |v|	1402	Overlap : |v|	1336	Overlap : |v|	932
		Computational Time		Computational Time		Computational Time		Computational Time		Computational Time		Computational Time		Computational Time		Computational Time		Computational Time		Computational Time				MDSM	240	MDSM	232	MDSM	240	MDSM	237	MDSM	234	MDSM	232	MDSM	233	MDSM	237	MDSM	234	MDSM	234	MDSM	237	MDSM	224	MDSM	176
		12693	ms	34303.1	ms	35508.8	ms	74992.5	ms	73853.5	ms	38062.2	ms	53484.2	ms	40907	ms	723205	ms	51124.8	ms			MDSI	75	MDSI	82	MDSI	67	MDSI	70	MDSI	66	MDSI	65	MDSI	53	MDSI	87	MDSI	61	MDSI	81	MDSI	77	MDSI	76	MDSI	44
12	klaxifloracyc chinesecabbagecyc brapa_fpsccyc	Network Size	2353	Network Size	2313	Network Size	2276	Network Size	2232	Network Size	2355	Network Size	2271	Network Size	2247	Network Size	2200	Network Size	2292	Network Size	2539	Network Size	2295			Overlap : |v|	1465	Overlap : |v|	1485	Overlap : |v|	1477	Overlap : |v|	1353	Overlap : |v|	1388	Overlap : |v|	1375	Overlap : |v|	1442	Overlap : |v|	1409	Overlap : |v|	1413	Overlap : |v|	1422	Overlap : |v|	1356	Overlap : |v|	939
		Computational Time		Computational Time		Computational Time		Computational Time		Computational Time		Computational Time		Computational Time		Computational Time		Computational Time		Computational Time		Computational Time				MDSM	238	MDSM	245	MDSM	243	MDSM	237	MDSM	236	MDSM	232	MDSM	243	MDSM	241	MDSM	236	MDSM	239	MDSM	224	MDSM	174
		18249	ms	23848.6	ms	52534.1	ms	58323	ms	31908.4	ms	90131.7	ms	11401.4	ms	82736.3	ms	90414.2	ms	61280.6	ms	159756	ms			MDSI	84	MDSI	77	MDSI	82	MDSI	65	MDSI	75	MDSI	72	MDSI	89	MDSI	79	MDSI	77	MDSI	107	MDSI	93	MDSI	55
13	ntabacum_tn90cyc oilseedrapecyc boleracea_capitatacyc	Network Size	2392	Network Size	2375	Network Size	2341	Network Size	2327	Network Size	2384	Network Size	2337	Network Size	2342	Network Size	2293	Network Size	2373	Network Size	2617	Network Size	2352	Network Size	2246			Overlap : |v|	1456	Overlap : |v|	1452	Overlap : |v|	1340	Overlap : |v|	1361	Overlap : |v|	1351	Overlap : |v|	1406	Overlap : |v|	1383	Overlap : |v|	1371	Overlap : |v|	1383	Overlap : |v|	1323	Overlap : |v|	917
		Computational Time		Computational Time		Computational Time		Computational Time		Computational Time		Computational Time		Computational Time		Computational Time		Computational Time		Computational Time		Computational Time		Computational Time				MDSM	236	MDSM	233	MDSM	229	MDSM	227	MDSM	224	MDSM	234	MDSM	233	MDSM	231	MDSM	233	MDSM	219	MDSM	172
		15591.1	ms	7646.78	ms	19109.2	ms	7089.31	ms	9746.74	ms	5577.4	ms	11595.7	ms	91299.5	ms	12513.1	ms	44825.6	ms	15510.4	ms	27103	ms			MDSI	89	MDSI	89	MDSI	80	MDSI	76	MDSI	80	MDSI	76	MDSI	83	MDSI	81	MDSI	92	MDSI	86	MDSI	51
14	poplarcyc egrandiscyc cucumbercyc	Network Size	2297	Network Size	2261	Network Size	2309	Network Size	2280	Network Size	2312	Network Size	2360	Network Size	2193	Network Size	2240	Network Size	2354	Network Size	2475	Network Size	2246	Network Size	2222	Network Size	2313			Overlap : |v|	1476	Overlap : |v|	1396	Overlap : |v|	1424	Overlap : |v|	1391	Overlap : |v|	1492	Overlap : |v|	1455	Overlap : |v|	1447	Overlap : |v|	1438	Overlap : |v|	1366	Overlap : |v|	943
		Computational Time		Computational Time		Computational Time		Computational Time		Computational Time		Computational Time		Computational Time		Computational Time		Computational Time		Computational Time		Computational Time		Computational Time		Computational Time				MDSM	243	MDSM	239	MDSM	237	MDSM	231	MDSM	244	MDSM	245	MDSM	243	MDSM	241	MDSM	229	MDSM	178
		47631.2	ms	84614.7	ms	40691.6	ms	180130	ms	21640.3	ms	38124	ms	129435	ms	550708	ms	544551	ms	41625.7	ms	123283	ms	88281.2	ms	20264.3	ms			MDSI	86	MDSI	64	MDSI	76	MDSI	70	MDSI	82	MDSI	73	MDSI	78	MDSI	112	MDSI	80	MDSI	50
15	carietinum_icc4958cyc cgrandifloracyc grapecyc	Network Size	2529	Network Size	2501	Network Size	2472	Network Size	2429	Network Size	2535	Network Size	2527	Network Size	2469	Network Size	2407	Network Size	2491	Network Size	2692	Network Size	2516	Network Size	2416	Network Size	2497	Network Size	2447			Overlap : |v|	1362	Overlap : |v|	1387	Overlap : |v|	1373	Overlap : |v|	1440	Overlap : |v|	1406	Overlap : |v|	1395	Overlap : |v|	1407	Overlap : |v|	1336	Overlap : |v|	938
		Computational Time		Computational Time		Computational Time		Computational Time		Computational Time		Computational Time		Computational Time		Computational Time		Computational Time		Computational Time		Computational Time		Computational Time		Computational Time		Computational Time				MDSM	235	MDSM	231	MDSM	231	MDSM	239	MDSM	237	MDSM	236	MDSM	236	MDSM	223	MDSM	174
		101939	ms	27111	ms	17805.5	ms	43294.8	ms	39643.6	ms	37412	ms	12260.6	ms	112840	ms	145225	ms	189558	ms	153744	ms	40832.7	ms	14051.8	ms	343510	ms			MDSI	65	MDSI	81	MDSI	63	MDSI	64	MDSI	64	MDSI	80	MDSI	90	MDSI	70	MDSI	46
16	spirodelacyc wheatdcyc corncyc	Network Size	2382	Network Size	2350	Network Size	2396	Network Size	2381	Network Size	2390	Network Size	2393	Network Size	2308	Network Size	2351	Network Size	2415	Network Size	2565	Network Size	2330	Network Size	2299	Network Size	2390	Network Size	2255	Network Size	2548			Overlap : |v|	1384	Overlap : |v|	1349	Overlap : |v|	1434	Overlap : |v|	1403	Overlap : |v|	1392	Overlap : |v|	1358	Overlap : |v|	1309	Overlap : |v|	919
		Computational Time		Computational Time		Computational Time		Computational Time		Computational Time		Computational Time		Computational Time		Computational Time		Computational Time		Computational Time		Computational Time		Computational Time		Computational Time		Computational Time		Computational Time				MDSM	235	MDSM	232	MDSM	244	MDSM	241	MDSM	238	MDSM	239	MDSM	232	MDSM	175
		181190	ms	230890	ms	23211.4	ms	3.30865e+06	ms	34695.6	ms	61601.4	ms	20947.9	ms	180898	ms	116250	ms	363254	ms	165421	ms	87615.1	ms	21807	ms	44915.6	ms	93337	ms			MDSI	71	MDSI	59	MDSI	79	MDSI	72	MDSI	85	MDSI	69	MDSI	76	MDSI	46
17	setariacyc wheatacyc oglaberrimacyc	Network Size	2370	Network Size	2342	Network Size	2377	Network Size	2343	Network Size	2367	Network Size	2395	Network Size	2280	Network Size	2333	Network Size	2414	Network Size	2559	Network Size	2315	Network Size	2266	Network Size	2372	Network Size	2240	Network Size	2520	Network Size	2184			Overlap : |v|	1361	Overlap : |v|	1521	Overlap : |v|	1455	Overlap : |v|	1456	Overlap : |v|	1388	Overlap : |v|	1308	Overlap : |v|	923
		Computational Time		Computational Time		Computational Time		Computational Time		Computational Time		Computational Time		Computational Time		Computational Time		Computational Time		Computational Time		Computational Time		Computational Time		Computational Time		Computational Time		Computational Time		Computational Time				MDSM	228	MDSM	251	MDSM	244	MDSM	244	MDSM	236	MDSM	225	MDSM	170
		16467.7	ms	116407	ms	7654.92	ms	11747.8	ms	6422.18	ms	6766.12	ms	18322	ms	18014.1	ms	19444.5	ms	11127.5	ms	24205.3	ms	50676.4	ms	7937.27	ms	25438.1	ms	30916.8	ms	14974	ms			MDSI	79	MDSI	91	MDSI	68	MDSI	81	MDSI	92	MDSI	82	MDSI	42
18	zmarinacyc sviridiscyc bananacyc	Network Size	2326	Network Size	2285	Network Size	2330	Network Size	2308	Network Size	2338	Network Size	2364	Network Size	2232	Network Size	2299	Network Size	2377	Network Size	2511	Network Size	2276	Network Size	2234	Network Size	2334	Network Size	2193	Network Size	2491	Network Size	2166	Network Size	2111			Overlap : |v|	1406	Overlap : |v|	1379	Overlap : |v|	1365	Overlap : |v|	1362	Overlap : |v|	1314	Overlap : |v|	926
		Computational Time		Computational Time		Computational Time		Computational Time		Computational Time		Computational Time		Computational Time		Computational Time		Computational Time		Computational Time		Computational Time		Computational Time		Computational Time		Computational Time		Computational Time		Computational Time		Computational Time				MDSM	235	MDSM	231	MDSM	227	MDSM	234	MDSM	226	MDSM	169
		124810	ms	23746.8	ms	59706.9	ms	161839	ms	202154	ms	43797.3	ms	401324	ms	465829	ms	75515.5	ms	26772.2	ms	581041	ms	31823.3	ms	26410.8	ms	33932.1	ms	130871	ms	43462.3	ms	21823.2	ms			MDSI	67	MDSI	72	MDSI	82	MDSI	70	MDSI	72	MDSI	57
19	brachypodiumcyc breadwheatcyc sorghumbicolorcyc	Network Size	2365	Network Size	2330	Network Size	2394	Network Size	2378	Network Size	2354	Network Size	2432	Network Size	2296	Network Size	2346	Network Size	2442	Network Size	2552	Network Size	2306	Network Size	2305	Network Size	2393	Network Size	2252	Network Size	2544	Network Size	2193	Network Size	2169	Network Size	2161			Overlap : |v|	1514	Overlap : |v|	1505	Overlap : |v|	1445	Overlap : |v|	1363	Overlap : |v|	937
		Computational Time		Computational Time		Computational Time		Computational Time		Computational Time		Computational Time		Computational Time		Computational Time		Computational Time		Computational Time		Computational Time		Computational Time		Computational Time		Computational Time		Computational Time		Computational Time		Computational Time		Computational Time				MDSM	255	MDSM	248	MDSM	243	MDSM	232	MDSM	173
		217090	ms	59722.4	ms	20850.1	ms	97486.8	ms	32140.8	ms	16598.9	ms	51670.8	ms	45001.2	ms	96086.3	ms	13507	ms	19905.3	ms	189673	ms	24046.6	ms	169165	ms	120508	ms	68179.5	ms	15067.5	ms	105422	ms			MDSI	75	MDSI	83	MDSI	95	MDSI	76	MDSI	53
20	pineapplecyc oryzacyc barleycyc	Network Size	2362	Network Size	2314	Network Size	2368	Network Size	2331	Network Size	2357	Network Size	2375	Network Size	2267	Network Size	2324	Network Size	2381	Network Size	2554	Network Size	2307	Network Size	2268	Network Size	2367	Network Size	2222	Network Size	2523	Network Size	2168	Network Size	2150	Network Size	2127	Network Size	2171			Overlap : |v|	1456	Overlap : |v|	1401	Overlap : |v|	1328	Overlap : |v|	915
		Computational Time		Computational Time		Computational Time		Computational Time		Computational Time		Computational Time		Computational Time		Computational Time		Computational Time		Computational Time		Computational Time		Computational Time		Computational Time		Computational Time		Computational Time		Computational Time		Computational Time		Computational Time		Computational Time				MDSM	245	MDSM	241	MDSM	233	MDSM	170
		108081	ms	40755.7	ms	37684.1	ms	62990.4	ms	169769	ms	23199.6	ms	245177	ms	214140	ms	46637.4	ms	72124.4	ms	14083	ms	130483	ms	27507.4	ms	290565	ms	120231	ms	122540	ms	9403.02	ms	57013.4	ms	142238	ms			MDSI	84	MDSI	80	MDSI	71	MDSI	59
21	switchgrasscyc othomaeumcyc	Network Size	2356	Network Size	2320	Network Size	2365	Network Size	2343	Network Size	2353	Network Size	2394	Network Size	2262	Network Size	2326	Network Size	2411	Network Size	2551	Network Size	2293	Network Size	2273	Network Size	2367	Network Size	2225	Network Size	2529	Network Size	2176	Network Size	2131	Network Size	2126	Network Size	2153	Network Size	2137			Overlap : |v|	1420	Overlap : |v|	1353	Overlap : |v|	935
		Computational Time		Computational Time		Computational Time		Computational Time		Computational Time		Computational Time		Computational Time		Computational Time		Computational Time		Computational Time		Computational Time		Computational Time		Computational Time		Computational Time		Computational Time		Computational Time		Computational Time		Computational Time		Computational Time		Computational Time				MDSM	245	MDSM	236	MDSM	171
		90523	ms	13430.5	ms	17587.1	ms	24836.7	ms	16178.6	ms	17138.9	ms	14651.4	ms	41787.4	ms	36185.4	ms	18576.1	ms	13748.1	ms	50839	ms	29437.8	ms	159478	ms	27955	ms	132724	ms	26332.5	ms	16790.4	ms	49608.9	ms	91493	ms			MDSI	101	MDSI	104	MDSI	49
22	selaginellacyc	Network Size	2247	Network Size	2222	Network Size	2259	Network Size	2223	Network Size	2258	Network Size	2264	Network Size	2136	Network Size	2219	Network Size	2306	Network Size	2437	Network Size	2196	Network Size	2161	Network Size	2260	Network Size	2116	Network Size	2423	Network Size	2140	Network Size	2117	Network Size	2071	Network Size	2141	Network Size	2093	Network Size	2078			Overlap : |v|	1432	Overlap : |v|	955
		Computational Time		Computational Time		Computational Time		Computational Time		Computational Time		Computational Time		Computational Time		Computational Time		Computational Time		Computational Time		Computational Time		Computational Time		Computational Time		Computational Time		Computational Time		Computational Time		Computational Time		Computational Time		Computational Time		Computational Time		Computational Time				MDSM	237	MDSM	178
		3673.83	ms	6181.2	ms	19914.7	ms	13453.4	ms	13032.9	ms	25485.6	ms	8258.1	ms	428562	ms	35021.7	ms	29336.6	ms	15253.2	ms	287158	ms	19236.1	ms	8449.32	ms	55454.8	ms	92548.8	ms	4793.17	ms	44637.2	ms	5424.02	ms	8218.58	ms	7478.6	ms			MDSI	131	MDSI	44
23	mosscyc	Network Size	2382	Network Size	2344	Network Size	2400	Network Size	2367	Network Size	2398	Network Size	2374	Network Size	2249	Network Size	2346	Network Size	2435	Network Size	2533	Network Size	2325	Network Size	2286	Network Size	2396	Network Size	2249	Network Size	2526	Network Size	2270	Network Size	2252	Network Size	2204	Network Size	2273	Network Size	2220	Network Size	2211	Network Size	1921			Overlap : |v|	959
		Computational Time		Computational Time		Computational Time		Computational Time		Computational Time		Computational Time		Computational Time		Computational Time		Computational Time		Computational Time		Computational Time		Computational Time		Computational Time		Computational Time		Computational Time		Computational Time		Computational Time		Computational Time		Computational Time		Computational Time		Computational Time		Computational Time				MDSM	179
		12515.8	ms	6796.8	ms	7503.74	ms	4751.85	ms	18176.5	ms	4120.72	ms	27233	ms	25989	ms	46487.1	ms	40717.4	ms	30968.7	ms	4169.22	ms	30356.8	ms	9570.37	ms	5955.56	ms	15629	ms	5946.16	ms	40365.7	ms	30601.8	ms	7063.28	ms	36779.8	ms	3842.96	ms			MDSI	56
24	chlamycyc mpusillacyc vcartericyc	Network Size	2535	Network Size	2497	Network Size	2553	Network Size	2512	Network Size	2543	Network Size	2495	Network Size	2417	Network Size	2499	Network Size	2566	Network Size	2689	Network Size	2491	Network Size	2446	Network Size	2532	Network Size	2389	Network Size	2688	Network Size	2410	Network Size	2402	Network Size	2361	Network Size	2431	Network Size	2359	Network Size	2365	Network Size	2097	Network Size	2107
		Computational Time		Computational Time		Computational Time		Computational Time		Computational Time		Computational Time		Computational Time		Computational Time		Computational Time		Computational Time		Computational Time		Computational Time		Computational Time		Computational Time		Computational Time		Computational Time		Computational Time		Computational Time		Computational Time		Computational Time		Computational Time		Computational Time		Computational Time
		2898.06	ms	2185	ms	2459.18	ms	2208.5	ms	2659.36	ms	3408.42	ms	2406.57	ms	3184.93	ms	2932.76	ms	3021.6	ms	2731.58	ms	3198.07	ms	2372.39	ms	2646.59	ms	2196.85	ms	2095.87	ms	2419.86	ms	2077.01	ms	2174.93	ms	2568.95	ms	1932.4	ms	1254.16	ms	2185.33	ms
25	csubellipsoideacyc olucimarinuscyc mcommodacyc	Network Size	2488	Network Size	2446	Network Size	2504	Network Size	2462	Network Size	2495	Network Size	2460	Network Size	2364	Network Size	2441	Network Size	2537	Network Size	2622	Network Size	2428	Network Size	2374	Network Size	2485	Network Size	2330	Network Size	2632	Network Size	2356	Network Size	2342	Network Size	2303	Network Size	2363	Network Size	2319	Network Size	2298	Network Size	2026	Network Size	2067	Network Size	1966
		Computational Time		Computational Time		Computational Time		Computational Time		Computational Time		Computational Time		Computational Time		Computational Time		Computational Time		Computational Time		Computational Time		Computational Time		Computational Time		Computational Time		Computational Time		Computational Time		Computational Time		Computational Time		Computational Time		Computational Time		Computational Time		Computational Time		Computational Time		Computational Time
		2104.64	ms	6177.86	ms	3626.97	ms	3232.96	ms	3657.15	ms	2580.92	ms	2681.12	ms	4071.82	ms	2598.57	ms	3538.13	ms	2033.38	ms	2863.35	ms	2310.4	ms	2195.5	ms	2338.32	ms	2199.92	ms	2125.9	ms	3287.16	ms	5909.55	ms	7052.66	ms	4713.31	ms	1433	ms	2654.5	ms	3750.3	ms
[truncated: 2 more columns]
