# Supplementary material for: Finding and analysing the minimum set of driver nodes required to control multilayer networks
Source: Sci Rep. 2019 Jan 24;9:576. doi: 10.1038/s41598-018-37046-z (PMC6345816; doi:10.1038/s41598-018-37046-z)
Supplement: Supplementary file 4 — Data For Table S3 [file 41598_2018_37046_MOESM4_ESM.xls]

## Sheet: 2-layer
#Node #MDS	HINTv4 - Binary, Main component (KEY : Gene name)	H. sapiens		D. melanogaster		S. cereviciae		A. thaliana		C. elegans
11711	Homo sapiens			Overlap : |V|	581	Overlap : |V|	454	Overlap : |V|	168	Overlap : |V|	3
1714				MDSM	289	MDSM	241	MDSM	127	MDSM	3
				MDSI	244	MDSI	198	MDSI	121	MDSI	3
7422	Drosophila melanogaster	Network Size	18552			Overlap : |V|	336	Overlap : |V|	100	Overlap : |V|	18
1438		Computational Time				MDSM	190	MDSM	82	MDSM	18
		131.3	ms			MDSI	165	MDSI	81	MDSI	18
5146	Saccharomyces cerevisiae S288C	Network Size	16403	Network Size	12232			Overlap : |V|	197	Overlap : |V|	0
851		Computational Time		Computational Time				MDSM	137	MDSM	0
		102.1	ms	100.5	ms			MDSI	131	MDSI	0
4839	Arabidopsis thaliana	Network Size	16382	Network Size	12161	Network Size	9788			Overlap : |V|	1
841		Computational Time		Computational Time		Computational Time				MDSM	1
		71.5	ms	60.7	ms	73.2	ms			MDSI	1
4292	Caenorhabditis elegans	Network Size	16000	Network Size	11696	Network Size	9438	Network Size	9130
791		Computational Time		Computational Time		Computational Time		Computational Time
		69.1	ms	66.8	ms	-	ms	71.8	ms

## Sheet: 3-layer
Organism_1	Organism_2	Organism_3	Network Size	Computational Time (ms)	Overlap : |V|	MDSM	MDSI
H. sapiens	D. melanogaster	S. cerevisiae	23053	69.3	145	86	65
		A. thaliana	23159	66.6	36	28	25
		C. elegans	22824	52.9	1	1	1
	S. cerevisiae	A. thaliana	16808	68.9	42	31	30
		C. elegans	20692	-	0	0	0
	A. thaliana	C. elegans	20671	55.1	1	1	1
D. melanogaster	S. cerevisiae	A. thaliana	16808	68.9	34	26	26
		C. elegans	16506	-	0	0	0
	A. thaliana	C. elegans	16435	68.3	1	1	1
S. cerevisiae	A. thaliana	C. elegans	14079	-	0	0	0

## Sheet: 4-layer
Organism_1	Organism_2	Organism_3	Organism_4	Network Size	Computational Time (ms)	Overlap : |V|	MDSM	MDSI
H. sapiens	D. melanogaster	S. cerevisiae	A. thaliana	27523	70	16	10	10
			C. elegans	27325	-	0	0	0
		A. thaliana	C. elegans	27431	70.5	1	1	1
	S. cerevisiae	A. thaliana	C. elegans	25208	-	0	0	0
D. melanogaster	S. cerevisiae	A. thaliana	C. elegans	21082	-	0	0	0
